# Supplementary material for: Dysbiosis of Oral Microbiota and Metabolite Profiles Associated with Type 2 Diabetes Mellitus
Source: Microbiol Spectr. 2023 Jan 10;11(1):e03796-22. doi: 10.1128/spectrum.03796-22 (PMC9927158; doi:10.1128/spectrum.03796-22)
Supplement: Supplemental file 2 — Table S1. Download spectrum.03796-22-s0002.xlsx, XLSX file, 0.5 MB [file spectrum.03796-22-s0002.xlsx]

## Sheet: POS
Compound.ID	ratio	p.value	VIP	Name	label
0.55_516.22	0.0452794	0.00928033	1.48423		down
0.556_206.0962	0.327964	0.00268163	1.22788	[similar to: tacrolimus; δmass: -597.3858 da]	down
0.558_228.1054	0.327894	0.00860215	1.27576	Tebuthiuron	down
0.561_354.2016	0.290776	0.00442964	1.27746		down
0.564_441.2339	0.0883998	0.000937388	1.81957		down
0.566_349.1499	0.116621	0.000212111	1.62954		down
0.571_168.0803	0.628539	0.0377655	1.14959	[similar to: angiotensin iv; δmass: -606.3261 da]	down
0.571_379.1606	0.112318	0.000235421	1.61494	Kasugamycin	down
0.573_224.1069	0.623782	0.0153938	1.25837	2-amino-1-methyl-6-phenylimidazo(4,5-b)pyridine	down
0.574_177.1009	0.324507	0.00529775	1.09997	2-(hydroxymethyl)-1-methyl-3,4,5-piperidinetriol	down
0.577_206.1037	0.352401	0.00234541	1.12077	[similar to: carnosine; δmass: -20.0029 da]	down
0.578_199.1016	0.327766	0.0114133	1.36278		down
0.578_292.1284	0.148741	0.000165252	1.51698	His-his	down
0.579_347.8338	0.215779	0.267399	1.2467		other
0.581_146.0644	0.187231	0.000372915	1.40479	[similar to: biocytin; δmass: -226.1188 da]	down
0.581_194.1219	1.88189	0.0137552	0.792936		other
0.583_141.5823	0.903098	0.570721	0.437663		other
0.585_102.1158	7.28582	0.00347351	1.83735	Cadaverine	up
0.587_283.1644	0.78267	0.123048	0.583788	Cadralazine	other
0.588_197.0985	0.296737	0.000974739	1.16782	[similar to: kanamycin; δmass: -287.1396 da]	down
0.588_201.1297	1.56703	0.141746	0.602613		other
0.589_109.0641	0.317912	0.002056	1.098	3,4-diaminopyridine	down
0.589_210.1118	0.548413	0.045327	1.18358		down
0.59_126.1158	0.94055	0.735275	0.450365		other
0.59_264.1685	6.84589	0.00129925	1.82481		up
0.59_97.0893	5.8007	0.00121164	1.77905		up
0.591_250.1529	1.69853	0.0456514	1.12202		up
0.592_111.1048	1.39327	0.342262	1.02198		other
0.594_127.0121	0.822981	0.27446	1.00059	[similar to: n8-acetylspermidine; δmass: -60.1563 da]	other
0.594_145.1581	1.14706	0.489659	0.95493	Spermidine	other
0.594_224.1148	0.220527	0.00434677	1.58374	[similar to: angiotensin iv; δmass: -550.2917 da]	down
0.595_118.0118	0.841805	0.29167	1.00407		other
0.595_125.0954	2.36475	0.63002	1.18329	1-methylhistamine	other
0.596_129.0097	0.823639	0.271988	1.01287	3-amino-6-chloropyridazine	other
0.597_274.2004	1.91156	0.00789752	0.885401	Lys-lys	other
0.598_203.1272	1.52962	0.0957415	0.768475	Gly-lys	other
0.599_233.1376	0.753612	0.242713	0.71938	Lysinoalanine, (s,r)-	other
0.599_260.1485	1.71042	0.083724	0.817057	Lys-asn	other
0.6_124.9791	0.579125	0.107706	1.13708		other
0.6_128.1315	1.20751	0.449142	0.977665		other
0.601_234.158	3.15022	0.0021039	1.47622		up
0.602_71.0736	1.31635	0.162241	0.862382	Pyrrolidine	other
0.602_74.0845	1.75964	0.0406226	0.689288	1,3-diaminopropane	other
0.604_217.1428	0.550101	0.00805262	0.748506	B-ala-lys	other
0.604_220.1424	3.1897	0.00029568	1.34711		up
0.605_212.0912	0.272773	0.000250995	1.18021	Histidylglycine	down
0.606_247.1532	1.60294	0.217495	0.779468	Lys-thr	other
0.607_159.1736	1.47317	0.420264	0.882717	Sym-homospermidine	other
0.608_132.0899	0.766342	0.321527	0.420502	D-ornithine	other
0.608_242.1015	0.278718	0.00176928	1.17652	3125	down
0.609_146.1056	1.11877	0.669248	0.286564	L-lysine	other
0.611_129.0791	1.10631	0.766342	0.301663	Pipecolate	other
0.622_176.0539	0.667129	0.532826	0.225428	Allantoic acid	other
0.622_204.1475	2.48206	0.00479362	0.995713		other
0.624_326.0441	1.41502	0.298136	0.503285	6,8,9-trihydroxy-3a,12c-dihydro-7h-furo[3',2':4,5]furo[2,3-c]xanthen-7-one	other
0.625_319.859	1.37246	0.245063	1.06224		other
0.626_335.8365	1.02037	0.143065	1.32851		other
0.628_192.0279	0.724884	0.0997237	0.609966	Citric acid	other
0.629_154.0719	0.796016	0.523314	0.198742		other
0.629_206.0436	1.20693	0.238839	0.293187	2-methylcitric acid	other
0.63_168.0512	0.770891	0.411478	0.231529		other
0.63_342.018	1.24985	0.343548	0.524232		other
0.632_300.1337	0.434988	0.0878262	0.6937		other
0.634_343.9764	0.632876	0.0617301	0.504306		other
0.635_225.9443	0.336696	0.437198	0.913484	(2e)-2,5-dichloro-4-oxo-2-hexenedioic acid	other
0.635_357.9922	1.08624	0.851871	0.269053		other
0.635_577.9283	1.12588	0.525219	0.313592		other
0.635_581.8554	0.394148	0.617483	0.682812		other
0.636_157.9569	0.360601	0.411551	0.83277	[similar to: l-(+)-citrulline; δmass: -17.1388 da]	other
0.637_166.0607	0.449601	0.132699	0.662118		other
0.637_969.7148	0.295873	0.393747	0.732943		other
0.638_160.1214	0.269456	0.178348	0.628441	N6-methyllysine	other
0.638_290.0044	1.22382	0.665267	0.480707		other
0.638_359.9504	0.570217	0.144948	0.740115		other
0.638_445.8806	0.299622	0.465231	0.85337		other
0.638_509.941	1.11764	0.939459	0.201598		other
0.638_681.7907	0.242165	0.377156	0.86041		other
0.638_749.7783	0.260047	0.477252	0.760383		other
0.639_373.9661	1.01861	0.515068	0.533061		other
0.639_377.8931	0.288708	0.480296	0.842161		other
0.639_529.8424	0.251427	0.365216	0.927728		other
0.639_593.9018	1.0926	0.740304	0.254028		other
0.639_597.8298	0.272156	0.513678	0.813136		other
0.639_613.8034	0.238793	0.139966	0.990891	2347	other
0.639_665.8174	0.289536	0.511827	0.739374		other
0.639_733.8049	0.33739	0.663529	0.627214		other
0.639_765.7522	0.225046	0.187351	0.90788		other
0.64_288.1087	2.01187	0.0415589	1.13538		up
0.64_316.1077	0.670123	0.0558003	0.95053		other
0.64_361.9191	0.400796	0.549411	0.737848		other
0.64_429.9068	0.454437	0.636576	0.63744		other
0.64_461.8547	0.24595	0.175369	0.950986		other
0.64_513.8682	0.348987	0.491788	0.762575		other
0.64_545.8164	0.226302	0.0495577	0.985828		other
0.64_697.7648	0.231657	0.0610695	0.941003		other
0.64_817.7665	0.292753	0.55834	0.726557		other
0.64_833.7404	0.226089	0.339867	0.775909		other
0.64_849.7137	0.19697	0.138572	0.903896		other
0.641_258.8956	0.313832	0.0210199	0.934966		other
0.641_259.8903	0.320342	0.0232285	0.921661		other
0.641_309.9055	0.290228	0.303247	0.794033		other
0.641_393.8671	0.253153	0.0805354	0.882881		other
0.641_525.9147	0.97641	0.448305	0.484305		other
0.641_629.7774	0.236774	0.0186548	0.974684		other
0.641_781.7265	0.21233	0.0212366	1.005		down
0.641_865.6878	0.246164	0.0139778	0.954673		other
0.641_89.9694	0.444189	0.440462	0.576971		other
0.641_901.7288	0.266167	0.382218	0.723826		other
0.642_241.9182	0.296044	0.140641	0.798271		other
0.642_477.8286	0.250038	0.0228425	0.95772		other
0.642_561.79	0.263581	0.00956586	1.01736		down
0.642_609.8757	0.938603	0.375727	0.618922		other
0.642_713.7391	0.265443	0.0106945	0.998749		other
0.642_797.7008	0.284621	0.00855218	1.10564		down
0.642_881.6623	0.329633	0.0201649	1.11129		down
0.642_917.7028	0.221299	0.226158	0.790629		other
0.642_933.6761	0.211456	0.0628172	0.867499		other
0.642_949.6502	0.232414	0.0153643	1.05249		down
0.642_965.625	0.426412	0.0724003	1.11645		other
0.643_1001.665	0.18721	0.125956	0.866706		other
0.643_173.9309	0.318224	0.103894	0.783904		other
0.643_184.0614	1.18228	0.465538	0.468203		other
0.643_208.0017	0.643161	0.204604	0.751403	Stipitatonic acid	other
0.643_325.8796	0.276666	0.0474411	0.881202		other
0.643_389.9398	1.12475	0.503222	0.79212		other
0.643_409.8411	0.286752	0.0105253	1.01575		down
0.643_493.8027	0.338929	0.0100717	1.07698		down
0.643_645.7515	0.321883	0.0132164	1.05925		down
0.643_729.7134	0.378127	0.0174715	1.11464		down
0.643_813.6749	0.442766	0.0284885	1.17584		down
0.644_1017.6392	0.180708	0.0176286	1.04565		down
0.644_184.0254	0.818822	0.865298	0.662737		other
0.644_305.9783	1.1022	0.6731	0.6235		other
0.644_577.7641	0.403007	0.0161298	1.14868		down
0.644_661.7257	0.527278	0.0341013	1.17703		down
0.644_745.6874	0.611289	0.0687228	1.24751		other
0.644_829.6493	0.657421	0.0650774	1.24877		other
0.644_897.6368	0.462885	0.0604272	1.2816		other
0.645_105.9434	0.381194	0.118059	0.71597		other
0.645_222.0175	1.14336	0.937439	0.513799	Radon rn-222	other
0.645_257.8922	0.327924	0.0230868	0.921195		other
0.645_341.8535	0.350853	0.0106463	1.04673		down
0.645_425.8151	0.459709	0.0171585	1.14638		down
0.645_509.7767	0.563693	0.0276927	1.2006		down
0.645_517.1463	0.483472	0.0601788	1.21598		other
0.645_677.6993	0.794475	0.0804228	1.32959		other
0.645_761.6611	0.957846	0.104498	1.30176		other
0.646_170.0458	0.679291	0.266166	0.705245		other
0.646_198.0773	0.0962237	0.0202577	1.55189		down
0.646_525.7508	0.961037	0.0720483	1.32207		other
0.646_593.7382	0.712356	0.058839	1.24351		other
0.647_357.8275	0.625481	0.0278573	1.18992		down
0.647_441.7892	0.798657	0.046822	1.26965		down
0.647_541.725	1.45864	0.185788	1.48893		other
0.647_609.712	1.07429	0.122634	1.42556		other
0.648_189.9049	0.456461	0.0190532	1.0159		down
0.648_273.8661	0.470696	0.0179639	1.07296		down
0.649_363.7932	1.49032	0.193218	1.01561		other
0.649_457.7632	1.37788	0.0961347	1.43372		other
0.65_315.8713	0.589652	0.846587	0.567005		other
0.65_373.8016	1.20002	0.0854078	1.36303		other
0.651_331.8453	0.889658	0.120008	0.905127		other
0.652_188.1527	1.71394	0.00226378	0.999574	Nepsilon,nepsilon,nepsilon-trimethyllysine	other
0.652_205.8789	0.853013	0.0448369	1.1802		other
0.652_231.9101	0.796019	0.951438	0.527681		other
0.652_247.8841	0.727117	0.846587	0.382258		other
0.652_250.1528	1.73699	0.121597	1.23226		other
0.652_279.8318	1.28733	0.266454	0.918946		other
0.652_289.84	0.888537	0.0451919	1.2018		other
0.652_302.1244	12.4025	0.00236656	1.76509		up
0.652_429.781	1.9441	0.184039	1.1397		other
0.653_141.9408	0.659377	0.625171	0.450372		other
0.653_220.1423	2.74639	0.00353499	1.0509		up
0.653_263.8579	0.827783	0.267548	0.679117		other
0.653_413.8064	0.516412	0.0265124	0.925816		other
0.654_777.6343	1.23164	0.119942	1.16527		other
0.655_264.1686	9.26837	0.00338208	1.68902		up
0.657_347.8196	0.820661	0.140396	0.80212		other
0.659_295.8058	2.3988	0.292196	1.12877		other
0.66_128.1314	1.42387	0.37809	0.887443		other
0.66_215.9154	0.938969	0.793802	0.471734	Mutagen x	other
0.66_230.9814	0.854431	0.0747027	0.967305		other
0.661_206.0069	0.544976	0.0339126	0.77192	3-oxalomalic acid	other
0.661_215.0071	0.504851	0.021134	0.826971	4-nitro-6-oxohepta-2,4-dienedioic acid	other
0.662_231.8893	0.601633	0.985093	0.748053		other
0.663_211.8447	1.69033	0.433381	1.05539		other
0.665_113.0953	1.10003	0.958399	0.469695		other
0.665_247.8631	0.470366	0.537669	0.549813		other
0.666_279.8109	0.956639	0.170776	1.01676		other
0.667_150.9438	0.590754	0.0384771	0.681024		other
0.667_237.8344	1.12493	0.458428	0.595769		other
0.667_250.0235	0.685641	0.0312093	1.1195	Spiro[3h-indole-3,5'(4'h)-thiazol]-2-ol, 2'-(methylthio)-	down
0.667_263.8373	0.520812	0.155523	0.748505		other
0.668_193.0254	0.615984	0.0419486	0.828821	Fosfocreatinine	other
0.668_196.0937	0.52525	0.0280473	0.714827		other
0.669_177.0515	0.474604	0.0200957	0.809776	[similar to: carnosine; δmass: -49.0551 da]	other
0.669_180.9544	1.21219	0.757921	0.593189		other
0.669_184.0252	0.353274	0.00622745	1.05168		down
0.669_195.8708	0.821687	0.243362	0.892781		other
0.669_197.1163	0.724399	0.379783	0.613578	Nitrilacarb	other
0.669_217.0353	0.937473	0.976889	0.658884		other
0.669_221.8605	1.46903	0.661678	0.488731		other
0.669_255.8057	0.98344	0.401011	0.616817		other
0.67_212.0678	0.587776	0.0290942	0.95235	N-propyl galiate	other
0.67_234.0494	0.455503	0.00892672	0.890201	Mfcd00010043	other
0.671_126.1158	1.12314	0.676859	0.431546		other
0.672_111.1048	1.52679	0.348282	0.943683		other
0.672_218.0755	0.76623	0.544685	0.59181		other
0.672_234.1579	1.72903	0.0912205	0.837767		other
0.673_179.8967	0.689011	0.586469	0.460254		other
0.673_187.1686	0.861113	0.823761	0.584903	N8-acetylspermidine	other
0.674_162.9706	0.805709	0.315846	0.568494		other
0.674_174.1368	2.06994	0.00911006	0.898773	N~6~,n~6~-dimethyllysine	other
0.675_200.9266	0.897329	0.35648	0.713327		other
0.675_221.981	0.354121	0.00585602	1.05299		down
0.676_253.8291	0.613002	0.618937	0.629309		other
0.676_269.803	0.713862	0.31472	0.752184		other
0.677_149.1056	0.457266	0.633257	1.34794	Triethanolamine	other
0.677_208.9492	0.865123	0.359131	0.591828		other
0.678_103.0997	0.994757	0.778494	0.771696	Choline	other
0.679_262.6145	0.108448	7.32445e-05	1.56805		down
0.679_343.7352	0.532112	0.314584	0.871085		other
0.68_155.035	0.295581	0.143319	1.01129	N-methylethanolamine phosphate	other
0.68_168.0512	0.342184	0.00383343	1.08677		down
0.68_223.1055	1.31234	0.75676	1.00675		other
0.68_237.8552	0.559535	0.965722	0.569695		other
0.68_248.1735	4.13607	0.0486588	1.16565		up
0.68_383.7546	0.751595	0.103202	1.09019		other
0.681_111.0296	1.08729	0.86289	0.509576		other
0.681_146.9967	0.833824	0.734076	0.210062	[similar to: l-glutamic acid; δmass: -0.0565 da]	other
0.681_174.1117	0.730075	0.332307	0.609665	L-arginine	other
0.681_295.8135	0.434634	0.884253	0.960848		other
0.682_133.1103	0.201624	0.135853	1.30385	2,2'-iminodipropan-1-ol	other
0.682_166.0665	0.13565	0.213039	0.949037		other
0.682_192.9753	0.856822	0.472446	0.286251		other
0.682_279.0023	0.424389	0.0391262	0.780987		other
0.682_311.7876	0.379272	0.593383	0.794619		other
0.683_327.7615	0.525572	0.354891	0.655339		other
0.683_329.758	0.626936	0.957347	0.64469		other
0.684_178.975	7.22243	0.582181	1.23954	[similar to: biocytin; δmass: -193.2082 da]	other
0.684_184.0251	0.368651	0.00230465	0.979338		other
0.684_218.0192	0.651692	0.151482	0.88668		other
0.684_245.1486	1.31191	0.525293	0.244748	Arg-ala	other
0.684_371.7436	0.369125	0.931537	0.818571	[similar to: nodularin; δmass: -452.6996 da]	other
0.684_603.6698	2.05569	0.144759	1.2484		other
0.685_251.0071	0.661947	0.117295	0.472767		other
0.685_302.9053	1.19725	0.314218	0.404679		other
0.686_149.0688	2.09059	0.000475447	1.23874	N,n-dihydroxy-l-valine	up
0.686_286.9314	1.24039	0.477369	0.615016		other
0.686_451.7626	0.626015	0.104643	0.931312		other
0.687_222.9647	0.982644	0.894653	0.062028		other
0.687_263.0283	0.729656	0.414645	0.671929		other
0.687_331.8033	0.868421	0.127681	0.968826	[similar to: n-acetylneuraminic acid; δmass: 22.6973 da]	other
0.688_155.0195	0.892034	0.987187	0.363857	D-aspartate	other
0.688_179.0794	1.34103	0.264924	0.659773	Glucosamine	other
0.688_206.9908	0.895119	0.966084	0.431806		other
0.688_241.0463	0.62095	0.150382	0.471396		other
0.688_347.7771	1.69072	0.287648	1.22348	[similar to: nicotinamide adenine dinucleotide (nad+); δmass: -315.3320 da]	other
0.689_142.9809	0.708279	0.086778	0.689255		other
0.689_202.0453	0.669073	0.393878	0.909321		other
0.689_203.0904	0.644554	0.205816	0.641636	Glycylglutamine	other
0.689_212.056	1.07434	0.814971	0.217886		other
0.689_220.1785	0.929462	0.925866	0.440932		other
0.689_326.9495	0.868411	0.949869	0.403323		other
0.689_342.9232	0.804522	0.374565	0.283665		other
0.689_351.8059	0.373947	0.125546	0.804437		other
0.689_483.7104	2.65948	0.212671	1.29228		other
0.69_161.1051	0.651813	0.124292	0.59444	L(-)-carnitine	other
0.69_169.0352	1.10706	0.769125	0.436947		other
0.69_235.0332	0.786209	0.195731	0.912374		other
0.69_247.0803	0.70339	0.169143	0.693013	(2s,3r)-3-[(2-nitro-1h-imidazol-1-yl)methoxy]-1,2,4-butanetriol	other
0.69_320.8847	0.785926	0.188186	0.629949		other
0.69_405.7357	0.664839	0.133474	0.977158		other
0.69_89.0477	1.44226	0.0381488	0.513513	Β-alanine	other
0.691_147.0531	0.937912	0.698674	0.183392	L-glutamic acid	other
0.691_175.0956	0.858904	0.195714	0.543732	L-citrulline	other
0.691_191.017	1.04583	0.738972	0.472146		other
0.691_220.0695	1.13388	0.586579	0.365441	Ser-asp	other
0.691_260.1118	0.434768	0.00241252	0.964992	Gln-asn	other
0.691_336.8588	1.34647	0.358815	0.961446		other
0.691_467.7363	1.38955	0.173041	1.12843		other
0.692_184.1574	0.915651	0.690685	0.741778		other
0.693_119.0583	1.28658	0.157326	0.498757	L-threonine	other
0.693_146.0691	0.713763	0.0914091	0.493918	L-glutamine	other
0.693_190.0588	0.800138	0.449017	0.417678	Carglumic acid	other
0.693_233.1008	0.779432	0.270137	0.700696	Gln-ser	other
0.693_274.1273	0.449002	0.0673736	1.04461	Gln-gln	other
0.693_310.9756	1.02235	0.7664	0.326422		other
0.694_390.1748	2.0604	0.121095	0.585045		other
0.695_112.0636	0.802489	0.153479	0.720898		other
0.695_114.0793	0.997129	0.858075	0.199795	1-nitrosopiperidine	other
0.695_133.0375	0.860774	0.230536	0.295395	D-(-)-aspartic acid	other
0.695_373.7879	0.370374	0.474219	0.621052		other
0.695_389.7616	0.420965	0.111981	0.828305		other
0.695_663.6902	3.16305	0.134495	1.27885		other
0.696_367.7796	0.55489	0.0977686	0.930583		other
0.697_533.7655	0.473662	0.0362665	0.940536		other
0.697_647.7164	1.78878	0.0967937	1.17984		other
0.697_679.664	6.04801	0.42384	1.27453		other
0.697_799.623	4.18612	0.302373	1.1842		other
0.698_511.7838	0.924254	0.0601013	1.00749		other
0.699_206.09	1.67709	0.0355087	0.759468	Threonylserine	other
0.699_391.8244	1.31342	0.0970047	1.04113		other
0.699_407.7984	2.14945	0.156751	1.14792	2,2',3,4',5,5',6-heptachloro-4-biphenylol	other
0.699_520.2141	0.806638	0.36389	0.570553		other
0.699_527.7574	1.92502	0.140849	1.12672		other
0.699_549.7394	1.16222	0.0948672	1.03697		other
0.7_543.7315	3.92722	0.182629	1.1453		other
0.7_565.713	2.19813	0.16827	1.19514		other
0.701_413.8061	0.644117	0.0515207	0.932938		other
0.701_73.0528	0.877435	0.185451	0.469423	Dimethylformamide	other
0.702_255.8914	0.949391	0.0733585	0.988925		other
0.702_260.0297	0.600625	0.0256194	0.821351	Fructose 1-phosphate	other
0.702_275.8368	0.901316	0.0597784	1.03115		other
0.702_277.8733	0.582952	0.143095	0.766879	[similar to: 2,3-dinor-8-epi-prostaglandin f2α; δmass: -48.3360 da]	other
0.702_305.9302	0.918327	0.176158	0.708587		other
0.702_397.8322	0.332279	0.0439733	0.900176		other
0.703_125.0146	0.730722	0.14397	0.580362	Taurine	other
0.703_293.8472	0.870695	0.0808539	0.974507		other
0.703_305.7794	0.423065	0.160897	0.808509		other
0.703_309.8212	1.5358	0.170734	1.08754		other
0.703_429.7801	1.45364	0.133781	1.08893		other
0.703_445.7542	2.84659	0.219665	1.20448		other
0.704_341.1316	1.19177	0.615856	0.622622	6-(alpha-d-glucosaminyl)-1d-myo-inositol	other
0.705_281.1139	0.652121	0.0709533	0.651515		other
0.706_138.9075	2.70396	0.895799	1.23624		other
0.707_265.1401	0.826	0.645178	0.819653		other
0.707_380.0721	0.48026	0.0287447	1.14084		down
0.708_103.0634	1.34508	0.191871	1.24022	Gamma-aminobutyric acid	other
0.708_331.1491	0.326724	0.0201353	1.09675		down
0.708_363.0944	0.266986	0.0223799	1.21931		down
0.709_173.8886	1.06871	0.232654	0.943768	[similar to: n-α-l-acetyl-arginine; δmass: -42.2337 da]	other
0.709_364.0981	0.225849	0.0203467	1.2325		down
0.71_145.1103	1.02644	0.776222	0.696697	Acetylcholine	other
0.71_176.0797	1.24147	0.602591	0.727271	Ala-ser	other
0.71_361.0771	1.19532	0.504421	1.21063	Sparsomycin	other
0.71_364.0774	1.82745	0.705232	0.946519		other
0.711_188.0086	2.87575	0.000434755	1.21068		up
0.711_204.0742	2.35228	0.000190966	1.01107	Glu-gly	up
0.712_119.9589	0.802533	0.268831	0.772009		other
0.712_157.9146	0.815212	0.221	0.803857	[similar to: argininosuccinic acid; δmass: -132.2080 da]	other
0.712_175.8867	1.43829	0.259371	1.01927		other
0.713_172.0349	2.24642	0.0202525	0.873703		other
0.713_232.1168	2.06326	0.0150011	0.68593	N~2~-(carboxymethyl)arginine	other
0.713_247.1165	2.12488	0.0065335	0.822408	Threonylglutamine	other
0.713_262.1273	2.55638	0.00287982	0.894606		other
0.714_135.9329	1.21366	0.238093	0.972903	[similar to: hypoxanthine; δmass: -0.1056 da]	other
0.715_202.143	1.56199	0.0317571	0.607551	N3,n4-dimethyl-l-arginine	other
0.715_274.8403	4.9148	0.986309	1.28141		other
0.715_286.2367	0.94285	0.330177	0.835119	N1,n12-diacetylspermine	other
0.716_234.0849	1.87154	0.000956139	0.810247	Glu-ser	other
0.716_353.0695	0.35328	0.0651082	1.11385		other
0.716_369.0435	0.339045	0.00232783	1.11014	Amidosulfuron	down
0.716_385.0175	0.323838	0.00420822	1.06151		down
0.717_174.064	1.21945	0.309721	0.629939	N-alpha-acetyl-l-asparagine	other
0.717_243.1579	0.706252	0.607177	0.606749	Lys-pro	other
0.717_317.0033	0.990952	0.706341	0.489996		other
0.717_332.1801	1.15173	0.0594811	1.03672	17-oxo dexamethasone	other
0.717_520.9511	0.317624	0.00942315	1.12299		down
0.717_707.249	0.0857283	0.00418358	1.22156	Lacto-n-tetraose	down
0.718_214.1191	0.282347	0.00246394	1.40982	2-{[(2s)-1-methoxy-1-oxo-2-hexanyl]amino}-2-oxoethanediazonium	down
0.718_215.0906	1.0822	0.770364	0.177639		other
0.718_298.0676	0.694957	0.55258	0.802172	Zaltoprofen	other
0.719_131.0694	0.629684	0.370544	0.799542	Creatine	other
0.719_261.0956	1.49678	0.0824493	0.5811	Asp-gln	other
0.719_309.1057	0.269881	0.000706094	1.20357	N-acetylneuraminic acid	down
0.719_466.1944	0.353384	0.00392736	1.2923	Clobetasol propionate	down
0.72_163.0849	1.43849	0.148681	0.654473	Bicine	other
0.72_405.1245	0.607197	0.0212898	1.19368		down
0.721_145.0739	1.76243	0.0411925	0.876602	4-acetamidobutanoate	other
0.721_161.069	0.73728	0.26195	0.59922	.alpha.-aminoadipic acid	other
0.721_252.1219	0.662407	0.26769	1.12813	His-pro	other
0.721_421.0984	0.513839	0.0256745	0.765279		other
0.722_217.1062	1.16333	0.26466	0.277947	Î±-n-acetylcitrulline	other
0.722_383.1422	0.475575	0.00998984	0.871176	Beta-d-galp-(1->3)-d-galpnac	other
0.722_428.238	0.302208	0.00273219	1.38185		down
0.723_220.1058	0.491184	0.102654	0.579756	N-acetyl-beta-d-glucosaminylamine	other
0.723_221.0896	0.517722	0.0661081	0.770025	N-acetyl-d-mannosamine	other
0.723_545.1957	0.289704	0.0209455	0.826458	Alpha-d-galp-(1->3)-beta-d-galp-(1->4)-beta-d-glcpnac	other
0.725_113.059	0.48253	0.48513	0.789264	Creatinine	other
0.725_160.085	1.26238	0.0866032	0.710726	Daminozide	other
0.725_221.0904	0.472449	0.0379408	0.806453	Shrimp shell	other
0.725_259.0455	0.61997	0.259434	0.657824	D-glucosamine 6-phosphate	other
0.725_450.2196	0.314777	0.00234646	1.33299		down
0.725_551.1835	0.40654	0.20668	1.05084	Bosentan	other
0.725_567.1563	0.514152	0.308608	1.55701		other
0.726_243.0715	0.726304	0.127099	0.98376		other
0.726_87.0687	0.820257	0.386635	0.676192	N,n-dimethylacetamide	other
0.727_115.0633	0.934078	0.999912	0.290955	L-proline	other
0.727_263.1112	1.39601	0.0684032	0.488768	Î²-d-ribofuranosylcreatine	other
0.727_948.2845	0.184253	0.0436535	0.855038		other
0.728_129.1014	200.321	4.41883e-10	4.0048	Metformin	up
0.728_185.0687	0.363149	0.0216616	0.835621	Eglumetad	other
0.728_203.0362	0.427407	0.0473403	0.839356		other
0.728_203.0793	0.422364	0.0424784	0.713053	N-acetyl-l-2-aminoadipic acid	other
0.728_301.0677	1.14374	0.569965	0.53141	1-guanidino-1-deoxy-scyllo-inositol 4-phosphate	other
0.729_115.063	0.706922	0.195862	0.523441	D-(+)-proline	other
0.73_112.0747	141.914	8.49128e-08	3.77198		up
0.73_116.0665	0.863599	0.557938	0.420704	Allyl propyl sulfide	other
0.73_143.0581	0.668623	0.1138	0.495607	Trimethadione	other
0.73_275.1113	1.51455	0.0893752	0.574967	Gamma-glu-gln	other
0.73_309.1438	0.227481	0.000845869	1.22293	[similar to: n-acetylneuraminic acid; δmass: 0.0378 da]	down
0.731_185.1164	1.13472	0.807681	0.113443	Nj5000000	other
0.731_307.1385	2.1821	0.00142921	0.922631		other
0.732_190.0952	2.59305	0.000823356	0.995862	Ll-2,6-diaminoheptanedioate	other
0.732_218.0903	0.804225	0.776013	0.315312	Mfcd00037215	other
0.732_271.1403	0.380404	0.0108823	1.12487	3-{4-[(2s)-2-amino-2-carboxyethyl]-1h-imidazol-2-yl}-1-carboxy-n-methyl-1-propanaminium	down
0.732_271.1641	0.307912	0.0265608	0.973841	Arg-pro	other
0.732_383.1491	0.21037	0.0747648	0.664332		other
0.733_115.0652	0.0327284	0.00906999	1.26272	D-(+)-proline	down
0.733_254.1378	0.315127	0.0723536	0.860014	Homoanserine	other
0.733_275.116	0.13698	0.090165	0.67169	Dubinidine	other
0.733_304.1386	1.54111	0.0112822	0.627663	Nopaline	other
0.734_161.1075	0.0819184	0.104901	0.684301	Nicotine imine	other
0.734_243.162	0.042015	0.121499	0.702801	Tcmdc-132026	other
0.734_300.1794	0.515949	0.104443	0.812933		other
0.734_307.1368	1.40427	0.0669893	0.582948		other
0.734_357.2018	0.447142	0.0361708	0.804505	E-64	other
0.735_150.0896	0.505204	0.200101	0.800633		other
0.735_156.09	1.48764	0.24325	0.69448		other
0.735_159.1259	1.38335	0.360085	0.963953	Pregabalin	other
0.735_214.6113	0.221904	0.0143407	1.19866		down
0.735_259.0989	0.920411	0.979952	0.70187		other
0.735_299.6508	0.193497	0.00109703	1.30587	[similar to: n-α-l-acetyl-arginine; δmass: 83.5286 da]	down
0.736_100.0523	0.816859	0.711153	0.546618	5-valerolactone	other
0.736_117.079	0.93659	0.759008	0.575676	L-(+)-valine	other
0.736_256.6327	0.115429	0.00129247	1.48022	[similar to: kanamycin; δmass: -227.6054 da]	down
0.736_271.145	0.187364	0.0800417	0.665137		other
0.736_276.0953	1.61103	0.06477	0.576835	Glu-glu	other
0.736_358.1964	0.183827	0.010058	1.16428	Salirasib	down
0.736_429.2221	0.1881	0.0190997	1.07926		down
0.737_113.0861	0.059751	0.11305	0.69281	[similar to: creatinine; δmass: 0.0272 da]	other
0.737_138.0796	2.23885	0.0153039	0.987882	2085522	other
0.737_156.0894	1.24491	0.854435	0.619868		other
0.737_218.0935	0.359163	0.0543962	0.658337	Eupatoriochromene	other
0.737_230.6056	1.23689	0.756102	0.42257		other
0.737_243.0851	1.01842	0.668769	0.551978	Cytidine	other
0.737_248.1002	2.21401	0.000721237	0.947727	Glu-thr	other
0.737_252.126	0.0446841	0.128729	0.69917		other
0.737_254.1419	0.0244083	0.109185	1.89575	Elymoclavine	other
0.737_273.089	0.272642	0.356849	0.385627		other
0.737_285.1144	1.50425	0.201395	0.905098		other
0.737_328.1856	0.335289	0.0311925	0.891772		other
0.737_637.258	0.23759	0.00368537	1.19108		down
0.738_117.0814	0.27488	0.0660282	0.65915		other
0.738_145.076	0.317704	0.0601461	0.657862	[similar to: acetylcholine; δmass: -0.0343 da]	other
0.738_285.1137	1.59146	0.0927005	0.881879		other
0.738_292.1625	3.40756	0.013769	1.10639		up
0.738_300.1843	0.0347223	0.124929	0.710011		other
0.739_117.0806	0.0034921	0.173376	0.773716	Tiglic acid	other
0.739_146.1076	0.14175	0.147882	0.622225	Dl-lysine	other
0.739_281.0408	1.11682	0.685183	0.798869		other
0.739_82.0419	0.823073	0.998942	0.538021	2-methylfuran	other
0.74_232.1113	0.466352	0.000598713	0.988056		other
0.74_279.136	0.120166	0.0276847	0.978103	Verubulin	other
0.74_285.1436	0.911542	0.993717	0.520349		other
0.74_299.656	0.17223	0.0807576	0.671579		other
0.74_309.111	0.0728245	0.10801	0.687419		other
0.74_309.1732	0.227299	0.0717974	0.664444	3,4-dimethoxy-n,n-dimethyl-1-phenanthreneethanamine	other
0.741_140.0586	1.76352	0.131797	1.06379	Methylimidazoleacetic acid	other
0.741_164.0954	0.13125	0.117154	0.621251	N,n-dimethyl-n-phenylurea	other
0.741_221.0935	0.172683	0.14039	0.650279	Neptamustine	other
0.741_243.0894	0.29646	0.0624054	0.659504	Alonimid	other
0.741_542.2456	0.487443	0.0288695	0.805396	[similar to: kasugamycin; δmass: 163.0865 da]	other
0.741_599.267	0.177863	0.00758753	1.1603		down
0.741_709.3758	0.278025	0.056244	1.16066		other
0.742_139.0608	0.999167	0.635449	0.493704		other
0.742_140.0607	0.153129	0.0851268	0.673134		other
0.742_175.0984	0.112414	0.087748	0.706464		other
0.742_202.0244	0.826107	0.927515	0.519945	D-erythritol 4-phosphate	other
0.742_237.1576	0.0423774	0.131786	1.11437		other
0.742_299.6336	0.172493	0.0252423	1.10886	[similar to: n-α-l-acetyl-arginine; δmass: 83.5114 da]	down
0.743_140.095	1.49182	0.662156	1.03699		other
0.743_153.0901	3.12762	0.0154949	1.39889	Acetylhistamine	up
0.743_224.0771	0.605016	0.291357	0.569103		other
0.743_599.2769	0.30191	0.0612116	0.660939		other
0.744_174.1032	0.4035	0.0496192	0.657875		other
0.744_184.1086	0.183977	0.00309012	1.32944		down
0.744_255.8959	0.295672	0.0624531	0.659641		other
0.745_129.0447	0.105399	0.0881828	0.698433	L-pyroglutamic acid	other
0.745_189.0052	0.802991	0.602459	0.810184		other
0.745_203.1157	0.681441	0.259236	0.983364	Acetyl-l-carnitine	other
0.745_295.0567	1.91617	0.0324556	0.732648	5-aminoimidazole ribotide	other
0.745_368.2167	0.182667	0.00347928	1.3229		down
0.745_542.2544	0.252835	0.0640409	0.671062		other
0.746_138.0451	0.0523212	0.113317	0.701604		other
0.746_173.8916	0.0915222	0.101195	0.682701	[similar to: l-glutathione oxidized; δmass: -438.2604 da]	other
0.746_184.1114	0.0228864	0.130418	0.727695	[similar to: ornithine; δmass: 52.0215 da]	other
0.746_186.0503	0.849522	0.81381	0.581736		other
0.746_186.051	0.804463	0.732164	0.618427		other
0.746_191.1524	0.0850278	0.10398	1.30604		other
0.746_229.11	0.206987	0.0379622	0.764067	Propazine	other
0.746_232.0224	0.769257	0.747749	0.414257	Cnqx	other
0.746_249.1211	1.7967	0.00559993	0.921558		other
0.746_426.1847	0.355154	0.0322398	0.843434		other
0.746_499.2475	0.370408	0.0396186	0.689924		other
0.747_147.0554	0.0710691	0.108644	0.688073		other
0.747_157.9175	0.148518	0.0863024	0.672607	[similar to: argininosuccinic acid; δmass: -132.2052 da]	other
0.747_170.1419	2.69069	0.151935	1.24199		other
0.747_203.119	0.0263653	0.128616	0.721891		other
0.747_244.1057	1.57402	0.0243734	0.845389	Glu-pro	other
0.747_253.154	0.232254	0.00499001	1.18142		down
0.747_514.2318	0.269344	0.0293326	1.34596		down
0.748_101.0478	0.497212	0.00987521	0.731544	Acpc	other
0.748_185.1052	1.48551	0.326442	1.12757	Otonecine	other
0.748_259.1936	0.191118	0.0740806	0.674922	Trans-4-phenyl-4-piperidinocyclohexanol	other
0.748_281.0771	0.615131	0.177296	0.496344	9-riburonosyladenine	other
0.748_324.0842	0.706879	0.36462	0.503301		other
0.748_83.0373	1.29134	0.432516	0.432346		other
0.749_216.0485	0.897041	0.97658	0.253273		other
0.749_243.1256	0.0290406	0.132251	0.706957	Agomelatine	other
0.749_253.1578	0.137481	0.0845785	0.681686	Aptazapine	other
0.749_273.1799	2.47406	0.0175	0.959284	Val-arg	other
0.749_361.9917	2.20619	0.267085	0.649419		other
0.75_341.917	3.97603	0.376776	1.29416		other
0.751_101.0492	0.299738	0.0618925	0.659531	[similar to: d-glucosamine; δmass: -78.0302 da]	other
0.751_186.0535	0.0896461	0.0968372	0.691854	6-(1-hydroxyethyl)-3-(hydroxymethyl)-2,7-dioxabicyclo[4.1.0]hept-3-en-5-one	other
0.751_210.0404	0.75503	0.696485	0.130994		other
0.751_281.1838	0.0835604	0.112558	1.02561		other
0.751_287.2001	0.177364	0.0765555	0.676349	Proxazole	other
0.752_194.0667	0.800265	0.896755	0.413539	[similar to: n-α-l-acetyl-arginine; δmass: -22.0556 da]	other
0.752_265.1031	0.56428	0.176881	0.690988		other
0.752_436.7117	0.183691	0.0873402	0.650486	[similar to: microcystin-lr ; δmass: -557.8371 da]	other
0.753_101.1205	0.644556	0.76453	0.557955	Triethylamine	other
0.753_228.1473	1.87018	0.00316316	0.945063	Leu-pro	other
0.753_228.1511	0.331435	0.0536634	0.667627		other
0.753_368.1093	0.393689	0.0204636	0.906233	3-o-feruloyl-d-quinic acid	other
0.753_368.1155	0.231211	0.0484039	0.722671		other
0.753_408.7269	0.233483	0.001391	1.42474	[similar to: nodularin; δmass: -415.7163 da]	down
0.753_532.2043	0.134361	0.000392376	1.54556		down
0.754_166.0742	3.02892	0.0408763	0.857668		other
0.754_174.1006	0.871703	0.341503	0.573627	N-acetylornithine	other
0.754_279.0826	1.90895	0.112745	0.533897		other
0.754_330.0048	0.341035	0.038937	0.718861		other
0.754_437.2273	0.335816	0.0982101	0.772945		other
0.754_525.2553	0.203557	0.000926631	1.37397		down
0.755_172.0877	0.0144923	0.126818	0.764323		other
0.755_329.9991	0.748181	0.379426	0.312093	Monohydroxymethoxychlor	other
0.755_336.1041	1.09239	0.953832	0.415341	Firocoxib	other
0.755_407.872	0.259654	0.0066338	1.21052		down
0.756_408.2247	0.256158	0.00477076	1.31151		down
0.756_589.2263	0.449522	0.0145813	1.08432		down
0.757_201.1729	0.611553	0.167698	0.66968	11-aminoundecanoic acid	other
0.757_455.7136	0.661547	0.00942741	1.43314	[similar to: nodularin; δmass: -368.7297 da]	down
0.757_556.7298	0.635544	0.127132	1.2461		other
0.758_447.21	0.349667	0.00744522	1.58506		down
0.759_126.0795	0.536475	0.100892	0.694714		other
0.759_212.6193	0.311628	0.00352299	1.30496	[similar to: l-(+)-citrulline; δmass: 37.5236 da]	down
0.759_291.1567	0.670892	0.488534	0.759883	[similar to: n-acetylneuraminic acid; δmass: -17.9492 da]	other
0.759_410.1441	0.483239	0.0404656	1.13037		down
0.76_119.9609	0.229753	0.0486052	0.721278		other
0.76_129.5948	1.98446	0.0113954	0.814858	[similar to: kasugamycin; δmass: -249.5643 da]	other
0.76_229.1789	0.923207	0.82259	0.336191	N-{3-[(4-acetamidobutyl)amino]propyl}acetamide	other
0.76_245.174	1.8991	0.00659173	0.959506	Lysylvaline	other
0.76_873.4715	0.230914	0.00197919	1.3128		down
0.761_126.0814	0.253003	0.0455028	0.721615		other
0.761_127.1019	0.11071	0.0789561	0.715065		other
0.762_231.11	2.27854	0.000285166	1.02243	2271703	up
0.762_273.2051	2.05994	0.0421703	1.10298		up
0.762_286.1275	0.744816	0.471658	0.550916		other
0.762_573.2531	0.439491	0.0281571	0.981829		other
0.763_113.0496	0.226918	0.0489992	0.722911	[similar to: creatinine; δmass: -0.0093 da]	other
0.763_189.1002	1.14433	0.432357	0.443111	(+)-castanospermine	other
0.763_468.2335	0.216659	0.0042915	1.19973		down
0.764_215.094	0.337946	0.0579129	0.683652	Atrazine	other
0.764_229.1826	0.0470871	0.0844609	0.770609		other
0.764_257.1052	0.22548	0.0577739	0.710608	Tolmetin	other
0.764_306.1789	9.37804	0.00421079	1.61519		up
0.765_122.0844	1.59089	0.238068	0.426361	2,4-diaminotoluene	other
0.765_225.1114	0.452093	0.00674042	0.924995	4-(methylnitrosamino)-1-(3-pyridyl-n-oxide)-1-butanol	other
0.765_447.7268	0.448382	0.012134	1.24053	[similar to: nodularin; δmass: -376.7164 da]	down
0.767_171.0924	0.184004	0.0429188	0.762621		other
0.767_397.1963	0.182146	0.0014708	1.34855		down
0.767_454.2179	0.307927	0.00306198	1.35154		down
0.767_454.2249	0.200215	0.034659	0.790984	Tetrahydrogeranylgeranyl diphosphate	other
0.769_276.1683	4.18406	1.95846e-05	1.54399		up
0.769_309.1325	0.348809	0.00471046	1.05121	Fluoxetine	down
0.769_96.0689	0.786755	0.210282	0.782808		other
0.77_278.1562	0.242145	0.0447135	0.748483		other
0.77_330.159	0.0614227	0.0737514	0.781449		other
0.77_551.2795	0.110824	0.064731	0.758026		other
0.771_186.0671	0.134211	0.068355	0.733115		other
0.771_251.1272	0.169831	0.000144798	1.48363		down
0.771_316.2111	1.31744	0.230318	0.478633		other
0.772_186.1034	0.057661	0.0906691	0.746032		other
0.772_240.1473	1.25952	0.469096	1.00034	3477	other
0.772_346.2216	1.72296	0.0308985	0.761035		other
0.773_154.0744	1.09454	0.675599	0.660069		other
0.773_172.1325	0.890326	0.725644	0.61802	Acetylagmatine	other
0.773_309.1371	0.0706355	0.0719997	0.770411	Koenigine	other
0.774_137.0478	1.09918	0.51133	0.52629	Trigonelline	other
0.774_216.1143	0.166359	0.0609393	0.736496	2978	other
0.774_330.154	0.415382	0.00460302	0.946897		other
0.775_291.0997	0.0694799	0.0917678	0.733607		other
0.775_357.1648	1.6809	0.0166346	0.69404		other
0.776_148.0184	0.0777231	0.0542192	0.926835		other
0.776_154.0767	0.0802459	0.0985909	0.710746	[similar to: amphomycin; δmass: -1135.5736 da]	other
0.776_538.2537	0.398306	0.0164305	1.21173		down
0.777_113.0477	0.499651	0.0629967	0.850811	Ma4000000	other
0.777_120.0324	1.24925	0.39551	0.749363		other
0.777_168.0311	0.0302401	0.103379	0.767072		other
0.777_272.1485	2.36578	0.00141706	0.917922		other
0.777_551.271	0.333032	0.00465751	1.35099		down
0.778_605.2563	0.406216	0.0492186	1.03093		down
0.778_97.977	0.948145	0.100587	0.934854	Phosphoric acid	other
0.779_152.0951	2.2036	0.0165816	1.20911	Isopropyl methoxy pyrazine	up
0.779_212.1194	0.00277669	0.160051	0.802912	Sl1942450	other
0.78_187.121	0.591757	0.075255	0.928185	Pivagabine	other
0.78_263.1409	0.0325673	0.11065	0.742086		other
0.78_97.9785	0.00793229	0.148691	0.758937		other
0.781_374.1802	1.68099	0.0126068	0.749437		other
0.782_136.0407	0.0531173	0.118301	0.693374		other
0.782_158.1056	1.01634	0.659884	0.267408		other
0.782_247.1246	0.207726	0.000341467	1.34518		down
0.782_372.1703	0.107289	0.105374	0.668475	Medroxalol	other
0.785_291.1433	2.6054	0.00106771	0.95778		other
0.786_314.1227	1.88432	0.0706826	0.6902		other
0.786_537.7531	0.459593	0.00838125	1.40538		down
0.786_78.014	0.627328	0.0623628	1.04431	Dimethyl sulfoxide	other
0.787_195.954	1.49061	0.222444	0.915697		other
0.787_259.1168	1.51597	0.261965	0.404707	Linatine	other
0.789_125.0478	0.816859	0.60546	0.391274	N-ethylmaleimide	other
0.789_291.0952	0.286864	0.00255657	1.0318	8722455	down
0.79_111.9926	0.951832	0.965058	0.133694	Monomethyl phosphate	other
0.79_155.0332	0.754295	0.0788624	1.12558		other
0.79_171.0897	1.66144	0.00475794	0.832952	Butyryl-l-homoserine lactone	other
0.79_330.2265	2.03315	0.00986255	0.818973		other
0.792_203.0792	0.643645	0.196244	0.882908	N-acetyl-l-2-aminoadipic acid	other
0.792_300.1434	0.525726	0.0140072	0.889468		other
0.792_424.1694	0.137835	0.000244397	1.41807	Chitobiose	down
0.795_263.1369	0.703942	0.355681	0.411396		other
0.797_110.0369	0.49919	0.0120701	0.880453	Hydroquinone	other
0.799_338.1591	0.232281	0.0173147	1.02581		down
0.801_262.0624	1.65695	0.505989	0.57625		other
0.801_94.009	0.825659	0.0706811	0.924922	Methylsulfonylmethane	other
0.803_248.0831	0.485491	0.00775086	1.25264	Pyrimethamine	down
0.805_250.099	2.10371	0.0924927	0.62171	Flindersiachromone	other
0.806_273.0849	0.411979	0.00665818	0.926445	8-methyl-8-azabicyclo[3.2.1]oct-3-yl (3s)-1,2-dithiolane-3-carboxylate	other
0.807_269.1377	0.368749	0.0340694	0.832183		other
0.808_299.1481	0.502572	0.0119366	1.06418		down
0.813_253.1175	0.974594	0.512171	0.339144	Penciclovir	other
0.832_158.0693	0.733175	0.176912	0.450519	Oxiracetam	other
0.832_165.0461	0.558338	0.0364296	1.13646	L-methionine sulfoxide	down
0.841_147.0355	0.705772	0.0732192	1.08506	3-thiomorpholinecarboxylic acid	other
0.843_149.0698	1.05572	0.720734	0.894837	3-methyladenine	other
0.846_130.1107	1.5096	0.0874391	0.551758	N-acetylputrescine	other
0.855_285.1139	2.06869	0.0283138	1.08214		up
0.871_300.1795	0.63374	0.143385	0.862015		other
0.872_292.1623	4.91193	0.00252396	1.22556		up
0.886_135.0547	0.89589	0.351524	0.718358	Adenine	other
0.889_279.1316	1.09157	0.38401	0.835359	(2s)-3-methyl-2-({[(3s,4s,5r)-2,3,4-trihydroxy-5-(hydroxymethyl)tetrahydro-2-furanyl]methyl}amino)butanoic acid (non-preferred name)	other
0.897_403.1704	0.346345	0.0122682	1.21044		down
0.898_255.0742	0.399656	0.00280474	0.933903	N-(4-hydroxy-3,5-dimethoxybenzoyl)glycine	other
0.903_140.0586	2.04568	0.0714672	1.32256	Gaboxadol	other
0.92_324.0358	2.23918	0.375601	0.453504	Uridine 5'-monophosphate	other
0.923_83.0372	0.715605	0.101515	0.463388		other
0.933_130.0375	0.514455	0.0216945	1.00812	Ureidoacrylic acid	down
0.934_323.1216	0.166248	0.057936	1.22102		other
0.936_216.1222	0.759619	0.213455	0.548102	N-α-l-acetyl-arginine	other
0.938_440.2009	0.0965357	0.0509199	1.26043		other
0.945_347.0618	0.751435	0.134339	0.537132	Adenosine 5'-monophosphate	other
0.951_273.2051	2.49834	0.0138332	1.1642		up
0.953_233.1258	3.77529	0.00212138	1.31744	Hopantenic acid	up
0.964_172.0849	0.610639	0.00924534	0.842938	Glycylproline	other
0.966_112.0274	1.79116	0.126942	0.445405	Uracil	other
0.97_188.1163	1.23464	0.702974	0.768511	N6-acetyl-l-lysine	other
0.97_249.1212	2.35705	0.000102973	1.2392		up
0.974_202.0955	0.401541	0.000221821	1.03304	Coprine	down
0.977_139.0463	1.06166	0.898008	0.258447		other
0.978_138.043	1.04393	0.894232	0.321798	Urocanate	other
0.979_323.052	1.83177	0.114495	0.705459	Cytidine 5′-monophosphate	other
0.982_120.0324	0.944488	0.774697	0.3419		other
0.985_229.1235	0.124672	0.0239094	1.56183		down
0.994_213.1228	0.300663	0.0316351	0.824892		other
0.994_229.1062	1.00272	0.997028	0.348877	Asn-pro	other
0.996_203.1157	0.733478	0.0473717	0.996707	O-acetylcarnitine	other
1.005_328.1858	0.259091	0.00401466	1.26612		down
1.01_321.1535	3.82615	0.00019243	1.35576	6'-oxoparomamine	up
1.011_196.0962	0.219877	0.00302752	1.34747		down
1.017_349.1483	2.96219	0.0186767	1.03259		up
1.023_170.1419	1.93429	0.570341	0.684564		other
1.033_111.0433	1.96689	0.00940054	0.864333	Cytosine	other
1.033_166.0744	3.2085	0.0137708	1.10927		up
1.034_207.0532	0.581219	0.207802	1.15581	4-(2-aminophenyl)-2,4-dioxobutanoic acid	other
1.035_236.0832	2.48614	0.00032148	1.12256	Methionylserine	up
1.036_227.0907	2.26786	0.00575201	1.06783	2'-deoxycytidine	up
1.045_198.0391	0.730617	0.0747005	1.0986	(e)-nitrofurazone	other
1.046_141.0176	0.783861	0.127619	1.04542		other
1.046_155.0333	0.684347	0.111875	1.06749		other
1.046_168.0284	0.893883	0.132913	1.10262	Uric acid	other
1.046_184.0233	0.80555	0.0924938	1.05218	5-hydroxyisouric acid	other
1.048_471.2441	1.06942	0.236757	0.496	Aganepag isopropyl	other
1.051_280.9608	0.78193	0.289	0.99343		other
1.051_389.9762	1.02746	0.164508	1.33778		other
1.052_216.0747	0.752017	0.0757815	0.629469	8-hydroxyalanylclavam	other
1.052_363.058	2.08001	0.370651	0.508573	Guanosine monophosphate	other
1.055_285.1437	0.660426	0.15701	0.451737		other
1.061_243.1219	0.461392	0.00374654	1.05666	Pro-gln	down
1.064_127.0998	5.35426	0.000280359	1.72743	Lq1825000	up
1.064_144.1263	5.77753	0.00023516	1.79042	Acetylcadaverine	up
1.067_305.1518	2.81224	0.00392887	0.980644	Met-arg	other
1.069_175.0482	0.879683	0.190636	0.998607	N-acetyl-l-aspartic acid	other
1.074_226.0954	0.448537	0.00284194	1.08096	Porphobilinogen	down
1.075_122.048	1.19485	0.51397	0.856469	Nicotinamide	other
1.081_136.0197	1.74487	0.634824	0.886581	S-methyl d-thioglycerate	other
1.086_149.0512	2.3834	0.0382543	0.954452	L-methionine	other
1.086_96.0689	1.06887	0.929639	0.558923		other
1.089_132.0246	2.73101	0.00311024	0.959605	3-methylsulfolene	other
1.094_348.0471	5.75867	0.0477467	1.04139	Inosinic acid	up
1.104_285.0896	2.55136	0.00161118	0.998519		other
1.114_317.1124	0.948817	0.537489	0.3615		other
1.12_136.0386	1.32683	0.488872	0.691697	Hypoxanthine	other
1.12_154.967	0.917002	0.552585	0.524172		other
1.122_185.9855	0.890395	0.460126	0.652327		other
1.123_190.9644	1.31362	0.0641346	0.654853		other
1.124_109.0277	1.31949	0.139762	0.495891		other
1.124_84.0212	0.944489	0.646148	0.43248	Lu3453000	other
1.127_213.9804	1.42832	0.0869995	0.551625		other
1.128_291.1431	3.31289	0.00620491	1.03927		up
1.135_230.0903	1.59702	0.00777858	0.791592	Aspartyl-l-proline	other
1.143_274.1641	7.48876	0.000345892	1.47183	Lys-gln	up
1.15_264.078	3.92606	0.00623283	1.32549	N-acetylcystathionine	up
1.155_165.0652	1.44518	0.0959293	0.936039	7-methylguanine	other
1.163_257.1012	1.1096	0.512861	0.81346	Benserazide	other
1.164_240.0746	1.12935	0.467728	0.84578	Dinoseb	other
1.167_162.1158	71.5557	0.0888357	1.08839	Nicotine	other
1.172_154.0743	1.86559	0.278246	0.570242		other
1.176_438.1755	1.08547	0.726182	0.837182	Turofexorate isopropyl	other
1.177_261.1324	3.30507	0.00765081	0.989662	Asp-lys	other
1.181_186.1005	1.42517	0.301432	0.836596	L-alanyl-l-proline	other
1.189_188.1162	4.90414	0.00118496	1.32416	N2-acetyl-l-lysine	up
1.19_186.0641	1.10053	0.436033	0.804798	Ampa	other
1.201_325.1373	2.03662	0.286252	0.754879	4-o-(a-d-glucopyranosyl) moranoline	other
1.212_207.0567	4.42286	0.00081421	1.54727	2-acrylamido-2-methyl-1-propane sulfonic acid	up
1.213_286.1277	0.603116	0.0868185	0.905195		other
1.224_256.1066	0.30275	0.00279614	1.06118	O,o'-bis(trimethylsilyl)uracil	down
1.233_214.0091	2.147	0.11013	1.43231		other
1.234_174.0166	1.69291	0.186546	1.25178	Trans-aconitic acid	other
1.235_209.0537	1.77028	0.0823098	1.41684		other
1.253_244.0696	0.884953	0.529978	0.548342	Uridine	other
1.261_331.0682	3.18095	0.0584321	1.10385	2'-deoxyadenosine 5'-monophosphate	other
1.263_173.1109	2.86406	0.00308229	1.10252		up
1.302_311.104	4.64789	0.000461378	1.34785	(2s)-4-(methylsulfanyl)-2-({[(3s,4s,5r)-2,3,4-trihydroxy-5-(hydroxymethyl)tetrahydro-2-furanyl]methyl}amino)butanoic acid	up
1.305_152.0335	2.11098	0.0020789	0.868036	Xanthine	other
1.312_135.007	2.11288	0.00206838	0.868859		other
1.314_212.0088	1.90762	0.394227	0.429664	2-phosphinomethylmalic acid	other
1.315_109.0277	2.00287	0.00757419	0.854469		other
1.319_368.2168	0.38059	0.00931362	1.35834		down
1.324_410.1441	0.380973	0.00819562	1.4286		down
1.331_253.1539	0.223098	0.000127067	1.52692		down
1.343_314.1227	1.30228	0.516475	1.16263		other
1.347_129.0426	0.969871	0.674794	0.759761	Pyroglutamate	other
1.347_239.0907	1.24248	0.432178	0.967932		other
1.362_167.106	10.05	0.0050668	1.79541	2-dimethylamino-5,6-dimethyl-4-hydroxypyrimidine	up
1.375_351.1166	0.139094	5.5384e-05	1.53785	N-acetyl-9-o-acetylneuraminic acid	down
1.376_333.106	0.146165	0.000100145	1.49332		down
1.401_269.1568	2.90545	0.00478174	1.17668		up
1.423_357.1648	1.27832	0.301418	0.86039		other
1.431_337.1751	2.08961	0.0253703	0.922561	Kyotorphin	other
1.438_296.1008	1.00278	0.631059	0.277701	Asp-tyr	other
1.449_319.1379	3.19502	0.00283764	0.992319		other
1.453_309.1325	0.458217	0.0022409	0.973672	Tyr-gln	other
1.456_272.1485	4.85785	0.00783189	1.20885		up
1.469_330.2266	2.94188	0.00539402	1.22135		up
1.471_410.1442	0.769065	0.0144847	1.22011		down
1.48_165.1134	2.2996	0.0163294	1.14737		up
1.482_385.16	1.00864	0.716943	0.935385		other
1.492_282.1216	1.41201	0.0819819	0.544372	N-{(2r)-1-[(4-hydroxybenzyl)amino]-3-methoxy-1-oxo-2-propanyl}glycine	other
1.5_181.0086	1.26476	0.435398	0.843466		other
1.51_219.1301	1.5437	0.109147	0.825438	Pentahomomethionine	other
1.514_542.2458	0.585169	0.153894	1.24988		other
1.517_271.1228	0.520545	0.0878489	1.24113		other
1.52_276.1683	8.65718	1.03235e-06	1.96854		up
1.521_90.047	1.52885	0.255939	0.698298		other
1.524_118.042	0.888742	0.516773	0.263888	Coumarone	other
1.524_164.0475	0.957612	0.915242	0.31194	2-hydroxycinnamic acid	other
1.525_158.1057	2.27762	0.00237834	0.943625		other
1.528_212.1162	0.472256	0.00329451	0.959524	Butabarbital	other
1.528_332.0525	3.53445	0.0169531	1.03251	Patuletin	up
1.53_204.1112	3.28505	0.00841936	1.04125	Val-ser	up
1.531_206.0728	2.73554	0.0163335	1.05151	Gly-met	up
1.538_100.0162	1.64664	0.383335	0.436641	Succinic anhydride	other
1.543_415.1705	1.08414	0.81273	0.920014		other
1.543_599.2675	0.340328	0.0221746	1.11539		down
1.55_329.0526	1.3093	0.30166	0.325654	Adenosine cyclic 3',5'-monophosphate	other
1.56_215.1164	0.176853	0.0035292	1.59958	2-amino-9,10-epoxy-8-oxodecanoic acid	down
1.561_299.6334	0.297164	0.00899191	1.12888	[similar to: nodularin; δmass: -524.8098 da]	down
1.573_286.1277	2.44348	0.107322	0.765732		other
1.579_145.1216	2.62883	0.00614896	1.19572	L-lysinamide	up
1.579_297.7964	0.126308	0.00692175	1.40362		down
1.582_128.095	2.74384	0.0017731	1.13704	4230434	up
1.584_176.0951	23.5695	0.327073	0.70736	Cotinine	other
1.584_259.1896	2.39036	0.0143772	1.06867	Lys-leu	up
1.59_146.587	2.77674	0.0160961	1.07479	[similar to: tacrolimus; δmass: -656.8949 da]	up
1.593_119.0736	0.522169	0.0114539	0.758002		other
1.598_231.122	3.54331	0.00628625	1.2278	Asn-val	up
1.6_151.069	0.442895	0.00871704	0.873119	[similar to: guanine; δmass: 0.0196 da]	other
1.604_220.0883	3.05444	0.00270875	1.14131	Ala-met	up
1.606_214.0955	3.51277	0.00393801	1.21215	1-(beta-d-ribofuranosyl)-1,2-dihydropyrimidine	up
1.609_120.0576	2.21991	0.236754	0.874732	Acetophenone	other
1.613_181.0377	0.736142	0.0983503	1.54671	Diboa	other
1.682_131.0582	1.97583	0.0109838	0.999778	N-acetyl-l-alanine	other
1.685_236.0832	5.08294	0.0102837	1.24821	6-methylflavone	up
1.695_227.1271	2.31252	0.0342497	1.16053		up
1.697_261.0307	0.682278	0.215472	0.523101	2-methoxyacetaminophen sulfate	other
1.707_263.1369	1.0702	0.345224	0.474819		other
1.718_263.0941	2.53996	0.00756134	0.992773	Met-asn	other
1.736_140.0409	8.36389	0.0472397	1.16507	(methylthio)(methyl)pyrazine	up
1.744_150.0352	3.62883	0.0296193	1.27167	2-hydroxy-4-(methylthio)butyric acid	up
1.771_85.0892	2.17193	0.00306099	1.11458	2908	up
1.773_174.1006	3.4819	0.00500267	1.2192	L-theanine	up
1.773_232.106	1.18483	0.385098	0.472768	Boc-asn-oh	other
1.777_131.0948	2.03577	0.0099061	0.791939	L-isoleucine	other
1.782_172.1214	2.08832	0.0286129	0.904665		other
1.801_141.1155	6.78141	0.000372434	1.67998	3-tropanol	up
1.81_158.142	6.47388	0.000392716	1.67948	Ej4025000	up
1.823_173.1278	1.58672	0.153594	0.497512		other
1.829_287.1958	1.2854	0.241944	0.400987	Arg-leu	other
1.836_300.1434	0.323123	0.00491063	1.2383		down
1.847_375.1544	0.446184	0.00915906	0.934181	Theodrenaline	other
1.858_360.1646	4.75781	0.00434356	1.13007		up
1.865_351.1101	2.56344	0.0232122	0.949393	S-(2-hydroxyethyl)glutathione	other
1.87_260.1565	3.06321	0.00161331	1.11719	[similar to: microcystin la; δmass: -649.3283 da]	up
1.872_541.1795	1.06195	0.508149	0.469041		other
1.913_338.1591	0.329671	0.0141827	0.872551		other
1.919_128.0585	0.77495	0.248947	0.92133	Dihydrothymine	other
1.928_277.1097	2.53325	0.00354985	0.976862	Met-gln	other
1.969_234.1167	2.41289	0.00540404	1.04587		up
1.981_127.0632	2.04929	0.21361	0.82972	Guvacine	other
1.985_331.138	0.394764	0.0102504	1.10657	3149	down
1.989_200.0798	2.18818	0.00760245	0.911893	Alanylclavam	other
10_380.308	0.683193	0.344885	0.604575		other
10.001_400.3342	1.02208	0.526552	0.796295	Mfcd00010474	other
10.005_344.2027	0.79928	0.458896	0.641125		other
10.006_360.1748	0.739694	0.404697	0.711862		other
10.006_380.329	0.941779	0.766487	0.745592	(18z)-15-oxo-18-tetracosenoic acid	other
10.009_323.2824	0.892627	0.628017	0.757973	Linoleoyl ethanolamide	other
10.009_366.2745	1.12607	0.598214	0.399762		other
10.009_442.3812	1.06456	0.769189	0.86287	Betulin	other
10.01_350.2197	0.717653	0.466459	0.567149		other
10.013_424.3707	1.1752	0.747897	0.845543	Lupenone	other
10.013_468.3817	2.44495	0.014291	0.999449		other
10.014_464.3631	0.989213	0.813619	0.929636		other
10.019_269.272	0.913164	0.2004	0.737907	Capsi-amide	other
10.02_388.2954	0.941273	0.925464	0.818037		other
10.025_336.2641	0.728178	0.386952	0.779959		other
10.026_254.2609	0.828333	0.269857	0.434906	1707134	other
10.028_314.2821	0.75523	0.438457	0.780986	2-hydroxynonadecanoic acid	other
10.028_337.2674	0.760619	0.437152	0.748513		other
10.029_239.2614	0.664793	0.156462	0.491421		other
10.031_371.3399	0.713002	0.473951	0.855771		other
10.036_373.2981	0.875465	0.374713	0.617351	(5z,8z,11z,14z)-1-(4-morpholinyl)-5,8,11,14-icosatetraen-1-one	other
10.052_339.3136	0.516241	0.180578	0.680279		other
10.058_327.3137	0.811915	0.686065	1.14271	Stearoyl ethanolamide	other
10.06_370.2001	2.16739	0.397553	0.386198		other
10.06_422.3009	0.824805	0.666476	0.969114		other
10.062_350.2197	0.962643	0.470906	0.706496		other
10.063_306.2558	1.32371	0.346631	0.557993	8z,11z,14z-eicosatrienoic acid	other
10.063_624.5442	0.825316	0.772399	0.920879		other
10.064_465.322	1.07321	0.621292	0.750338		other
10.069_340.2976	0.830006	0.445882	0.880098	Glycidyl stearate	other
10.069_378.2537	0.771304	0.496466	0.829177		other
10.07_362.2796	0.848839	0.649903	0.961177		other
10.07_96.0939	0.784017	0.155461	0.821723		other
10.071_248.2504	0.850783	0.538011	0.61313		other
10.072_357.3243	0.867729	0.715014	0.875733		other
10.073_322.2488	0.576277	0.0556362	0.645613		other
10.073_549.6217	0.285775	0.0523234	0.831348		other
10.078_266.2609	0.892272	0.181322	0.859116	Mfcd00801046	other
10.082_316.2976	0.933972	0.874407	0.878948	1724514	other
10.082_339.2829	0.913444	0.932017	0.921705		other
10.083_305.2694	0.771232	0.139175	0.887139		other
10.083_338.2794	0.924877	0.8787	0.879898		other
10.086_283.2874	0.842208	0.140154	0.881157	Amide c18	other
10.09_626.3943	0.20002	0.0752775	0.710129		other
10.096_491.3378	0.94626	0.330491	0.51439		other
10.097_370.1553	0.508747	0.0445384	0.902799	Thioridazine	other
10.099_370.2179	1.16342	0.360905	0.334219		other
10.099_376.2353	0.959186	0.915613	0.697847		other
10.102_288.2452	0.900193	0.915007	0.335073	Ethylestrenol	other
10.102_332.2714	1.07531	0.703448	0.598714	(7e,10e,13e,16e)-7,10,13,16-docosatetraenoic acid	other
10.102_349.298	0.995498	0.776186	0.551192	Dihomo-γ-linolenoyl ethanolamide	other
10.103_297.2126	0.820834	0.544971	0.856588		other
10.103_354.2533	1.06509	0.748367	0.641613		other
10.107_562.258	1.3322	0.707928	0.627816	Protoporphyrin ix	other
10.109_408.3241	0.869398	0.771262	0.677725	2-{[(hexadecyloxy)(hydroxy)phosphoryl]oxy}-n,n,n-trimethylethanaminium	other
10.11_650.5602	0.814963	0.740836	0.572671		other
10.113_414.3498	0.652377	0.966605	0.494498	5alpha-ergosta-7,22-diene-3beta,5-diol	other
10.114_320.2027	0.537231	0.00284776	0.78317		other
10.114_440.3267	1.12616	0.320226	0.99111		other
10.114_602.4592	0.574715	0.0481474	0.827511		other
10.115_336.2515	0.546043	0.00345362	0.755199		other
10.115_350.2797	1.29986	0.73347	0.582423		other
10.115_531.3669	1.19834	0.506777	1.13695		other
10.116_322.2359	0.576704	0.00272433	0.719258		other
10.116_326.2198	0.411444	0.0471216	0.898981		other
10.116_338.1755	0.530168	0.00382357	0.792665		other
10.116_379.2021	0.571803	0.00624715	0.750384	Icotidine	other
10.116_586.4814	0.555215	0.0548887	0.971216		other
10.117_327.2232	0.426922	0.00638727	0.866375	[similar to: stearoyl ethanolamide; δmass: -0.0906 da]	other
10.117_338.2134	0.550307	0.00276225	0.761903		other
10.12_250.2661	1.08586	0.762804	0.755034		other
10.121_166.0267	0.50714	0.0212533	0.830074	Phthalic acid	other
10.121_616.4677	1.4693	0.142493	0.559613		other
10.122_166.1722	1.07981	0.705879	0.592531	(5e,7e)-5,7-dodecadiene	other
10.122_309.3032	0.695266	0.10307	0.827513	1-hexadecanoylpyrrolidine	other
10.123_422.3549	1.53064	0.276912	0.870172		other
10.123_467.3379	1.13354	0.390557	0.868062		other
10.124_387.3712	1.10361	0.802948	0.428024		other
10.124_96.094	1.02658	0.720101	0.33931		other
10.127_370.2	0.99411	0.558096	0.242291		other
10.129_323.2284	1.54711	0.61345	0.634796		other
10.138_486.3686	1.4564	0.368662	0.453168	(1s,3r,5z,7e,9xi,17beta)-17-(1-{[(2-hydroxy-2-propylpentyl)oxy]methyl}cyclopropyl)-9,10-secoandrosta-5,7,10-triene-1,3-diol	other
10.142_366.3134	0.933113	0.836537	0.65305		other
10.143_388.2953	1.01451	0.840317	0.770859		other
10.148_535.4006	0.895529	0.668362	0.729253	Tocopherol nicotinate	other
10.154_358.3083	0.794383	0.240701	0.601863	1-stearoylglycerol	other
10.159_831.6293	0.0836845	0.0209026	1.03339		down
10.161_517.3537	1.1217	0.624914	0.453069		other
10.164_308.2029	0.456378	0.02086	0.755012		other
10.168_592.269	11.56	0.261122	0.844606	Pheophorbide a	other
10.169_314.2197	0.467302	0.0493674	0.732749		other
10.169_787.603	0.0747318	0.0296085	0.963763		other
10.174_350.2797	0.899524	0.546182	0.437678		other
10.178_743.5768	0.0446316	0.020863	1.04482		down
10.187_384.324	1.03162	0.602377	0.512139	Tricosanedioic acid	other
10.187_406.306	1.07845	0.512937	0.525191		other
10.187_699.55	0.033944	0.0285137	0.981576		other
10.188_375.3138	0.850851	0.58176	0.607582	Docosatetraenoylethanolamide	other
10.191_330.2535	0.761066	0.350851	0.792557		other
10.191_364.1912	0.775539	0.484174	0.963992		other
10.192_346.2184	0.683788	0.236421	0.770618		other
10.195_385.3557	1.29988	0.470629	0.934813		other
10.195_462.3711	1.19393	0.783127	0.557077		other
10.195_655.5239	0.0238313	0.042189	0.930509		other
10.197_276.2817	1.28373	0.440929	0.791694		other
10.198_368.3291	1.16685	0.603915	0.945872	2-oxotricosanoic acid	other
10.199_390.311	1.11984	0.645245	0.955202		other
10.2_380.3768	0.769279	0.164748	0.880176		other
10.204_611.4973	0.024201	0.0427091	0.932362		other
10.214_567.4712	0.0152653	0.038206	0.986282		other
10.225_523.4453	0.0116047	0.0395114	0.991753		other
10.225_528.4006	0.0513867	0.0670315	0.893204		other
10.226_308.2029	0.452973	0.00540856	0.876714		other
10.231_618.4841	1.05746	0.762461	0.161986		other
10.231_800.5462	0.709118	0.38959	0.594003		other
10.234_330.3134	0.381549	0.363981	0.772362		other
10.234_462.3923	0.0174596	0.0288318	0.961193		other
10.239_352.2954	0.584241	0.323993	0.77901		other
10.244_418.366	0.0163848	0.0969418	0.849039		other
10.254_374.3396	0.0235567	0.118641	0.735235		other
10.271_334.2186	0.554702	0.169379	0.782371		other
10.28_366.3287	0.80918	0.800738	0.462809		other
10.281_384.3393	0.812833	0.837411	0.422179	Cholecalciferol	other
10.283_356.269	1.07651	0.989866	0.667099		other
10.299_487.3876	0.0202417	0.0200069	1.09754		down
10.299_492.3429	0.0248662	0.0185685	1.10042	10-[(5e)-3,4-dihydroxy-5-isopropyl-5-hepten-2-yl]-5,6-dihydroxy-7a,9a-dimethylhexadecahydro-3h-benzo[c]indeno[5,4-e]oxepin-3-one	down
10.3_501.403	0.0929933	0.0215991	0.994572		other
10.301_515.4189	0.0160908	0.0321496	1.05239		down
10.329_364.2952	1.31695	0.476687	1.11154		other
10.343_297.3032	0.695884	0.240652	0.699901	Tridemorph	other
10.35_493.3536	1.40024	0.398382	0.851977		other
10.362_390.311	1.50052	0.173495	0.884811		other
10.374_334.2871	0.877396	0.872899	0.43393	Docosatrienoic acid	other
10.375_377.3294	0.970972	0.766436	0.753953		other
10.376_356.269	1.31497	0.348069	0.748281		other
10.38_382.2848	0.911042	0.60192	0.818005		other
10.383_519.3693	1.28094	0.32286	0.607198		other
10.394_618.4836	0.583751	0.378919	0.582566		other
10.404_344.329	1.26109	0.448138	0.971921	Batilol	other
10.407_366.3111	1.24756	0.405165	0.967777		other
10.423_537.4162	1.15338	0.499853	0.601008	6,6,8-trimethyl-3-(3-methyl-2-octanyl)-7,8,9,10-tetrahydro-6h-benzo[c]chromen-1-yl 4-(1-azepanyl)butanoate	other
10.429_354.2518	0.685891	0.305701	0.935487		other
10.433_366.2062	0.792684	0.297316	0.639129		other
10.434_359.3164	0.663127	0.409876	1.18882		other
10.436_337.3344	0.674823	0.131907	0.874863		other
10.436_487.3876	0.842314	0.298071	0.751346		other
10.436_696.6511	0.891965	0.614767	1.04774		other
10.438_348.2339	0.702657	0.389806	0.812156		other
10.438_370.3445	1.76184	0.165461	0.767681	2-hydroxytricosanoic acid	other
10.439_392.3266	1.74503	0.182201	0.867632		other
10.439_421.287	0.681609	0.177639	1.0145		other
10.453_545.3852	1.08738	0.893494	0.39855		other
10.456_563.4317	1.14647	0.375253	0.629356		other
10.457_267.2927	0.781035	0.377473	0.394003		other
10.48_859.6604	0.101434	0.0304025	0.941756		other
10.493_815.6344	0.0611182	0.0190678	1.02795		down
10.507_434.3374	0.737511	0.538303	0.26724		other
10.507_771.6078	0.0428343	0.0337067	0.957386		other
10.519_727.5815	0.0406697	0.0697261	0.911362		other
10.52_396.3605	1.638	0.271499	0.897546		other
10.522_418.3425	1.65132	0.279006	1.03715		other
10.525_413.3871	1.70429	0.214508	0.72295		other
10.533_683.5549	0.0262488	0.0812747	0.868439		other
10.536_589.4476	1.05085	0.671605	0.801901		other
10.548_639.5289	0.0213505	0.0417781	0.886744		other
10.563_595.5027	0.0313079	0.0619665	0.895225		other
10.567_444.3606	0.809303	0.888604	1.05304	3beta-hydroxy-4beta-methyl-5alpha-cholest-7-ene-4alpha-carboxylic acid	other
10.568_484.3532	0.746195	0.952233	1.0278	Testosterone ketolaurate	other
10.578_551.4767	0.0262039	0.0772799	0.938096		other
10.578_556.4318	0.0597147	0.064975	0.897725		other
10.579_464.3631	1.91361	0.353119	1.02329		other
10.594_490.4238	0.0303379	0.0517803	0.916962		other
10.601_459.4079	1.88842	0.337627	0.995399		other
10.609_446.3973	0.0340116	0.0853903	0.876304		other
10.626_402.371	0.0563463	0.0618955	0.860326		other
10.633_358.3448	0.151926	0.0377411	0.879678		other
10.717_424.332	0.852591	0.868622	0.423673		other
10.731_418.3424	1.8267	0.269663	0.695886		other
10.737_547.4008	1.64707	0.279695	0.728158		other
10.803_394.3425	0.821437	0.383742	0.639724		other
10.833_428.3656	1.20915	0.587994	1.09026	(3beta,24r,24'r)-fucosterol epoxide	other
10.834_468.3582	1.2365	0.563624	1.03182	Dehydroeburicoic acid	other
10.835_365.3658	0.766357	0.302054	0.958872		other
10.838_420.3582	2.39239	0.0916241	1.28577		other
10.849_591.4633	1.2755	0.344752	0.801143		other
10.891_635.4529	0.490804	0.344013	0.419222	1,2-dimyristoyl-sn-glycero-3-phosphoethanolamine	other
10.933_441.4184	2.16628	0.202979	0.822965		other
11_408.3758	1.97557	0.268784	0.854912	15-cis-4,4'-diapophytoene	other
11.003_448.3683	1.7797	0.508845	0.650671		other
11.034_443.4129	1.68526	0.857605	0.164934		other
11.136_700.5524	0.739734	0.961833	0.467522		other
11.277_557.4788	1.09115	0.897421	0.711904		other
11.313_883.6008	0.733465	0.922603	0.710178		other
11.35_448.3895	2.79037	0.128239	1.17968		other
11.351_426.4076	2.71756	0.139717	1.0275		other
11.436_721.5475	1.13	0.974742	0.739065		other
11.522_534.4266	0.559231	0.720339	0.336002		other
11.553_384.3394	1.14818	0.539119	0.766448	Cholest-4-en-3-one	other
11.599_662.447	0.716346	0.257532	0.463287		other
11.653_702.5679	0.62804	0.925573	1.05007	Palmitoyl sphingomyelin	other
11.654_792.5378	0.58964	0.815289	0.972157		other
11.816_559.4944	0.568633	0.606503	1.07779		other
11.831_719.5469	1.1984	0.538565	0.605726	Mfcd00042876	other
11.835_368.3444	0.809716	0.996159	1.08906		other
11.84_520.4494	1.23483	0.745787	0.126208		other
11.841_555.4866	1.15192	0.726492	0.400163		other
11.846_548.4422	0.645249	0.881949	0.560319		other
11.848_543.4869	0.615895	0.953123	0.220226		other
2.005_80.0263	2.89376	0.002782	1.06895		up
2.008_116.0475	2.06904	0.116948	0.623964	Levulinic acid	other
2.027_251.0658	1.68102	0.0496327	1.07242		up
2.046_106.0451	0.75126	0.076821	0.813646	3415	other
2.054_347.1697	4.05993	0.00608256	1.03431		up
2.073_152.0588	0.709789	0.212076	0.935625	5-nitro-o-toluidine	other
2.098_217.1317	0.505195	0.0106276	1.18331	Propionylcarnitine	down
2.1_250.099	3.16182	0.0255899	1.18456	Met-thr	up
2.128_267.097	0.502382	0.0351208	0.79391	Adenosine	other
2.129_268.1001	0.402784	0.146089	0.587741		other
2.133_344.2173	0.216419	0.00410141	1.40099		down
2.146_269.1852	0.269884	0.0149177	1.08125		down
2.175_239.0989	0.423617	0.000446674	0.967095		other
2.188_347.0636	2.96086	0.161151	0.721605	Deoxyguanosine monophosphate	other
2.19_291.1433	4.98563	0.00368381	1.4471		up
2.239_231.1335	0.410762	0.00101773	1.00237	Gly-arg	down
2.254_293.1112	1.38658	0.537841	0.205512	N-acetylmuramic acid	other
2.262_217.0956	1.90129	0.388713	0.703991	Pymetrozine	other
2.264_437.1913	0.145609	0.000193955	1.68457		down
2.269_225.1477	0.707124	0.539092	0.689573		other
2.27_257.1382	2.16937	0.113672	0.878474		other
2.27_274.1575	2.17378	0.0352364	1.14793	(+)-podocarpic acid	up
2.28_296.1669	1.16561	0.606593	0.909895		other
2.288_394.1967	0.246364	0.00479282	1.40398	Diflucortolone	down
2.299_293.148	2.8216	0.00416283	1.2254	(2s)-4-methyl-2-({[(3s,4s,5r)-2,3,4-trihydroxy-5-(hydroxymethyl)tetrahydro-2-furanyl]methyl}amino)pentanoic acid (non-preferred name)	up
2.302_372.1649	0.898574	0.556627	0.754041	Clavamycin f	other
2.309_330.2269	2.07011	0.0553349	0.970607		other
2.31_339.1911	3.72095	0.00441758	1.03603		up
2.311_243.1952	2.11409	0.0153271	0.852415		other
2.312_303.18	2.99913	0.0287454	1.00643		up
2.317_386.1444	1.03882	0.575815	0.873627		other
2.336_317.0473	0.545692	0.168741	0.519937		other
2.338_283.0919	0.721406	0.177117	0.655377	8-hydroxy-deoxyguanosine	other
2.338_551.1743	1.44892	0.51592	0.708136	4-(4-chlorophenyl)-1-[4-(4-fluorophenyl)-4-oxobutyl]-4-piperidinyl d-glucopyranosiduronic acid	other
2.343_268.0811	1.25828	0.812463	0.341398	Inosine	other
2.343_537.2198	0.753055	0.768432	1.05921		other
2.344_520.168	3.01659	0.0201859	1.09392		up
2.345_470.2137	1.46984	0.364109	0.794968		other
2.361_388.2439	2.2055	0.0124052	0.935478		other
2.374_397.1963	0.211614	0.000294637	1.42879		down
2.378_287.1483	3.60953	0.0085085	1.20385	N-acetyl-ala-ala-ala-methylester	up
2.378_332.1698	3.07904	0.00321997	1.20324		up
2.386_360.1999	1.62442	0.0338151	0.702812		other
2.39_263.1375	2.94271	0.00623799	0.940154		other
2.399_251.119	4.45978	0.0085972	1.12012	[similar to: 2'-deoxyadenosine ; δmass: 0.0172 da]	up
2.4_170.5746	3.45864	0.00113659	1.35493		up
2.402_341.1491	3.68385	0.00113673	1.3823	His-trp	up
2.412_245.1269	4.90066	0.000459281	1.27738		up
2.417_268.1062	2.65746	0.00757896	1.03325	Ambrette musk	up
2.42_496.1912	1.20529	0.431771	0.507667		other
2.421_179.1294	1.83276	0.105418	0.929515		other
2.424_346.1854	2.48688	0.00981485	0.813606		other
2.428_181.0603	1.75177	0.867132	1.26903	8-hydroxy-7-methylguanine	other
2.434_316.1746	1.66224	0.0800718	0.932005		other
2.435_276.1566	0.164838	0.00091488	1.53334		down
2.44_335.1153	3.75501	0.00290426	1.30119	Gamma-glutamyl-s-methylcysteinyl-beta-alanine	up
2.444_315.1432	2.688	0.0113085	1.04255	Clavamycin d	up
2.451_110.0846	0.72682	0.359682	0.590772		other
2.452_512.224	5.92697	0.000545883	1.36779		up
2.454_275.1482	3.66759	0.0111093	1.29336	Epsilon-(gamma-glutamyl)-lysine	up
2.462_374.1804	4.95982	0.0109208	1.1772		up
2.464_278.0904	0.532585	0.0157305	0.669415		other
2.465_295.1169	0.538176	0.0173429	0.663253	Asn-tyr	other
2.468_258.6433	4.60533	0.00130263	1.42702	[similar to: glycyl-l-leucine; δmass: 70.5272 da]	up
2.468_259.145	4.5144	0.000361095	1.41015	[similar to: glycyl-l-leucine; δmass: 71.0289 da]	up
2.469_142.1109	4.74484	0.00264171	1.16404		up
2.47_347.1802	4.53442	0.00242383	1.27402		up
2.472_386.2645	2.98602	0.00365313	0.960944		other
2.475_239.1328	0.0498333	0.00918722	1.37769		down
2.479_267.097	2.01423	0.0120403	0.877539	2'-deoxyguanosine	other
2.48_254.1142	0.254318	0.00106871	1.44953	Hostmaniane	down
2.482_519.1836	3.12913	0.00325126	1.24837		up
2.483_536.2352	0.970644	0.866379	0.983455		other
2.484_525.2555	0.176037	0.000233605	1.6886		down
2.486_135.0686	0.397842	0.00124914	0.921222	Acetanilide	other
2.486_181.0741	0.438394	0.000806918	0.864586	L-tyrosine	other
2.486_192.0901	0.535104	0.013122	0.701819	Cotinine n-oxide	other
2.487_238.0956	0.476343	0.00185908	0.799194	Felbamate	other
2.488_114.0319	3.03116	0.00182833	1.22208	4-hydroxy-5-methylfuran-3(2h)-one	up
2.49_302.138	1.47813	0.0602632	0.620719	Histidylphenylalanine	other
2.492_305.1587	1.08279	0.698879	0.808252	2-amino-6-[(e)-(5-amino-5-carboxy-2-hydroxypentylidene)amino]-5-hydroxyhexanoic acid (non-preferred name)	other
2.493_168.9828	0.860253	0.550283	0.629323		other
2.493_200.0013	0.748625	0.291878	0.591097		other
2.494_218.9958	1.59546	0.586189	0.560023		other
2.494_269.6354	2.15066	0.247793	0.99358	[similar to: microcystin-lr ; δmass: -724.9134 da]	other
2.494_539.2708	2.85337	0.111854	0.943508		other
2.495_358.233	2.87917	0.0148035	1.0038	L-isoleucyl-l-alanyl-d-arginine	up
2.496_171.1136	1.96657	0.0247689	0.889628		other
2.497_319.1744	2.75559	0.0816748	0.631293		other
2.498_161.0512	4.83179	0.372481	1.49064	S-allyl-l-cysteine	other
2.499_176.9853	0.751062	0.304499	0.60245		other
2.5_316.211	2.39057	0.00699809	1.03094		up
2.503_290.1844	17.6373	8.64249e-05	2.00347		up
2.509_373.1963	3.90306	0.00657435	1.19737		up
2.51_88.0525	0.888094	0.734215	0.58518	Isobutyric acid	other
2.511_74.0369	1.05496	0.736879	0.533002	Propionic acid	other
2.514_325.1275	2.69472	0.00417833	1.16143		up
2.516_535.2399	1.43989	0.218697	0.912259		other
2.517_149.048	1.9651	0.0211721	0.792833	Dihydroxyindole	other
2.517_437.227	0.358608	0.0327293	1.4146		down
2.518_252.0861	3.03664	0.00227633	1.05645	2'-deoxyinosine	up
2.518_521.2242	1.60471	0.253076	1.03793		other
2.518_622.3448	0.376718	0.00696159	1.45439		down
2.519_311.172	0.322914	0.000393183	1.35646	His-arg	down
2.519_387.212	1.31923	0.405375	0.481069		other
2.52_504.1728	5.48889	0.00241626	1.45546		up
2.524_576.2401	0.8095	0.567758	0.831263		other
2.531_145.0563	1.14986	0.930835	0.891879		other
2.531_155.0778	0.530846	0.00952167	0.961291		other
2.531_168.0901	0.713913	0.0854221	0.642704	Pyridoxamine	other
2.531_269.1377	0.612516	0.106426	0.906908		other
2.531_355.1855	2.27092	0.0337658	0.942721		other
2.531_526.2032	4.14939	0.00452622	1.21407		up
2.532_337.1309	2.17247	0.0103727	1.12057	Dihydroberberine	up
2.532_346.1853	1.74614	0.0338161	0.864427		other
2.532_552.292	0.533779	0.431898	1.28525	Antioside	other
2.533_568.2864	0.409434	0.0340603	1.36225	Sarmentoloside	down
2.535_330.1904	2.09138	0.0787758	0.984857		other
2.538_126.0795	0.523138	0.00648657	0.92314		other
2.538_270.1411	0.545393	0.0279151	1.00742		down
2.538_454.218	0.209069	4.77783e-05	1.53551		down
2.542_331.1744	2.49651	0.111616	0.798419		other
2.545_466.1818	2.48331	0.092959	0.892886		other
2.549_468.2335	0.0885425	6.69137e-05	1.72218		down
2.551_271.1433	0.643656	0.0808178	0.829732		other
2.552_179.0809	1.28871	0.462765	1.31002	7-aminomethyl-7-deazaguanine	other
2.552_538.2756	0.390669	0.0935061	1.5179		other
2.554_154.0744	0.565865	0.0270807	0.840881		other
2.555_182.0442	0.108373	0.554181	0.688645	1-u	other
2.557_434.1853	1.4294	0.203106	0.516249		other
2.56_409.16	5.28099	0.0159861	1.05622	Linustatin	up
2.56_538.2732	0.500065	0.098108	1.25648		other
2.561_313.1639	2.36496	0.00438397	0.84873		other
2.563_292.106	0.342685	0.0014838	1.01138	4-hydroxy-4-(indol-3-ylmethyl)glutamic acid	down
2.572_283.1607	0.401965	0.0468938	0.84651	[similar to: proline; δmass: 168.0974 da]	other
2.579_293.1739	0.631426	0.114771	0.574888	Lys-phe	other
2.58_339.1907	1.90297	0.0513003	1.20084		other
2.593_150.0894	0.485507	0.544472	0.916641		other
2.595_173.069	1.61831	0.86713	1.51826	Oxaceprol	other
2.595_316.211	2.57078	0.00691388	1.16347		up
2.595_388.1957	2.57505	0.0225929	0.832863		other
2.599_331.1744	1.89805	0.116776	0.897585		other
2.603_316.1746	2.6041	0.0305101	0.837272		other
2.603_319.1744	3.04139	0.0321381	0.882414		other
2.606_388.2324	3.07312	0.00418113	1.19376		up
2.61_251.1271	0.239223	1.35339e-05	1.46002		down
2.611_245.0838	3.41245	0.000449231	1.17479		up
2.612_295.1644	2.32438	0.00654735	0.894217		other
2.615_360.2375	2.95518	0.00287774	1.18506		up
2.621_375.1166	0.0635167	0.000256892	1.68843		down
2.621_393.1273	0.0572955	0.000137728	1.88189		down
2.621_549.112	1.49969	0.298041	0.444741		other
2.623_412.1962	2.27363	0.0122017	1.13437	Deoxypyridinoline	up
2.624_501.1867	0.699952	0.561867	0.927162		other
2.625_433.182	1.30665	0.41831	0.409171	Brexpiprazole	other
2.626_500.6851	0.699709	0.419135	0.905452		other
2.628_170.0153	2.44894	0.43791	0.673905	Thiourocanic acid	other
2.629_353.2065	3.71605	0.000491	1.2999		up
2.63_656.2065	0.331216	0.0921942	0.957625		other
2.632_344.2171	1.91054	0.00898969	0.785789		other
2.633_477.1977	0.874097	0.710372	0.98974		other
2.635_328.1031	0.338957	0.111927	0.889723	7-hydroxy-6-methyl-8-(1-d-ribityl)lumazine	other
2.636_252.1111	2.86688	0.0077552	1.03678	Tyrosylalanine	up
2.639_227.1635	4.62684	0.000119774	1.31651		up
2.639_497.1766	0.202708	0.00104509	1.39075		down
2.64_338.159	3.18662	0.00306673	1.00749		up
2.645_124.1002	3.95658	0.00140453	1.36649		up
2.647_344.2425	2.32157	0.0111968	1.01241		up
2.649_184.0851	0.404606	0.0128343	1.07768	Veronal	down
2.65_310.1166	1.51144	0.0801761	0.66562	Gamma-l-glutamyl-l-tyrosine	other
2.651_139.0635	2.48463	0.581912	0.600726	Deferiprone	other
2.652_266.12	0.280633	0.00172568	1.34836	[similar to: monocrotaline; δmass: -59.0325 da]	down
2.653_193.0967	1.78538	0.00181365	1.13008		up
2.653_387.212	1.19013	0.730871	0.298147		other
2.654_294.1146	2.68493	0.00710948	1.07312		up
2.654_709.3765	0.296563	0.00340296	1.70157		down
2.656_121.0893	0.868791	0.941094	0.686382	Phenethylamine	other
2.656_342.2267	3.95226	0.00182273	1.1972		up
2.657_267.1222	0.447458	0.00102193	1.14256	Agaritine	down
2.658_551.2711	0.268732	0.000527298	1.52954		down
2.658_634.2823	0.208983	0.00221743	1.48077		down
2.659_275.6356	0.278722	0.000630253	1.51576	[similar to: glycyl-l-leucine; δmass: 87.5195 da]	down
2.661_265.1408	2.25388	0.0149935	1.1705	[similar to: microcystin-lr ; δmass: -729.4080 da]	up
2.661_284.0758	1.90151	0.168734	0.586043	Xanthosine	other
2.661_356.206	4.18042	0.000433405	1.32407		up
2.661_524.7634	0.231534	0.00251387	1.45095	[similar to: microcystin-lr ; δmass: -469.7854 da]	down
2.663_250.6276	0.858493	0.666821	0.496693		other
2.664_501.255	0.831236	0.515142	0.549236	Diaplasinin	other
2.665_253.154	0.194188	5.52033e-05	1.44059		down
2.666_163.086	2.16397	0.0465581	1.11713	N(6),n(6)-dimethyladenine	up
2.671_635.3285	0.46004	0.183168	1.29711		other
2.673_322.0629	1.21397	0.448964	0.779313		other
2.676_291.6361	0.290304	0.0050457	1.41827	[similar to: nodularin; δmass: -532.8072 da]	down
2.676_583.2717	0.273719	0.00660628	1.48056		down
2.678_309.1689	0.580296	0.0287693	0.699793	2762577	other
2.68_344.2059	1.97588	0.0166307	0.883253		other
2.681_330.1902	2.22477	0.0367415	1.06428		up
2.685_235.1737	2.54584	0.82663	0.611092		other
2.688_693.3813	0.146146	0.0172798	1.27405		down
2.689_327.1487	0.313416	0.00288738	1.30254	Naloxone	down
2.69_360.1718	0.376386	0.00523684	1.58833	[similar to: kasugamycin; δmass: -18.9873 da]	down
2.691_236.2002	5.96901	0.0240481	2.06803		up
2.692_166.0493	0.40175	0.815135	1.19274	Methylxanthine	other
2.692_352.1385	3.29904	0.00170741	1.0563		up
2.694_536.2035	0.384247	0.0161673	1.2129	Gomisin c	down
2.696_536.705	0.402943	0.0224487	1.20856		down
2.696_675.3595	0.516899	0.192356	0.913428		other
2.697_143.0407	7.326	0.000182524	1.53843	4-methyl-5-thiazoleethanol	up
2.699_325.1751	1.0158	0.900331	0.494886		other
2.699_382.2091	0.36007	0.0141245	1.21678		down
2.7_382.1488	0.179239	0.00554728	1.30538		down
2.701_660.3085	0.871164	0.734161	0.484418		other
2.703_216.1475	3.4113	0.00538057	1.23653	Valylvaline	up
2.705_270.1224	2.06786	0.0519102	0.852867	Epervudine	other
2.706_624.2985	0.513528	0.0203238	0.969829		other
2.711_366.1903	0.448376	0.0103167	1.03211		down
2.715_370.2329	2.66864	3.01228e-05	1.15099		up
2.715_605.2564	0.383469	0.0918662	1.44912		other
2.716_276.151	0.643738	0.139156	0.580713		other
2.716_302.6282	0.413371	0.0996909	1.42214	[similar to: glycyl-l-leucine; δmass: 114.5121 da]	other
2.716_303.1803	2.2795	0.0192666	0.896009	[similar to: glycyl-l-leucine; δmass: 115.0642 da]	other
2.717_283.6384	0.364313	0.202204	0.998988	[similar to: proline; δmass: 168.5751 da]	other
2.718_567.2769	0.315523	0.171601	1.02356		other
2.72_325.1274	3.80339	0.000488046	1.26461		up
2.72_732.3818	0.434366	0.0690436	1.27913		other
2.725_368.1801	1.11029	0.470242	0.30148		other
2.73_316.1746	2.50513	0.0183571	1.16679		up
2.737_360.2	0.286699	0.000228412	1.28856	[similar to: kasugamycin; δmass: -18.9591 da]	down
2.738_381.2118	0.881209	0.952072	0.329392		other
2.74_388.1959	0.5704	0.0761952	0.530979		other
2.74_719.3974	0.297233	0.000325758	1.41547		down
2.743_411.2118	2.06555	0.225548	0.667215		other
2.745_291.1384	1.32104	0.586624	0.2731		other
2.746_136.1002	4.33806	0.0374186	0.997144	2,3,5,6-tetramethylpyrazine	other
2.747_297.1564	0.909557	0.915184	0.391838		other
2.747_318.1564	0.163404	0.00217482	1.35869	Fluvoxamine	down
2.749_288.1507	0.908633	0.600242	0.229125		other
2.749_431.1802	0.262234	0.11523	1.18439		other
2.75_317.1586	1.24358	0.700256	0.635897	[similar to: actinomycin d; δmass: -937.4699 da]	other
2.75_344.206	1.45955	0.259955	0.740695		other
2.75_441.1861	0.39186	0.00630738	1.35494		down
2.755_321.18	0.463842	0.00469376	0.91563	Arg-phe	other
2.759_873.4106	0.0823945	0.000125005	2.09743		down
2.765_172.1215	1.49044	0.905413	0.692192		other
2.773_528.2185	1.18658	0.803023	0.704638		other
2.774_297.1073	0.983452	0.762678	0.713445	Nelarabine	other
2.775_353.1224	0.26694	0.00255777	1.07798	Boc-asn-onp	down
2.78_294.0667	1.86226	0.154639	0.489915	Estazolam	other
2.781_525.2552	0.120888	8.50446e-06	1.67159		down
2.783_402.2231	1.80602	0.109619	0.602193	Spiroxasone	other
2.787_280.1059	3.22843	0.00523664	1.12512	Α-aspartylphenylalanine	up
2.791_653.314	0.0954728	9.86984e-06	1.75277		down
2.796_410.1808	0.524828	0.0391835	1.02347		down
2.799_286.069	1.38438	0.385413	0.688289	Diphenol glucuronide	other
2.799_572.1385	1.68081	0.133253	0.631639		other
2.801_369.2014	2.11198	0.00328471	0.854037		other
2.802_594.2871	2.11427	0.00538074	0.963889		other
2.804_487.2282	2.65038	0.00367979	1.13581	Goralatide	up
2.809_339.1432	2.27286	0.0227588	0.826422		other
2.809_573.7818	0.115046	0.00343211	1.37901	[similar to: microcystin-lr ; δmass: -420.7670 da]	down
2.811_329.8349	0.267116	0.0350225	1.3568	[similar to: microcystin-lr ; δmass: -664.7139 da]	down
2.812_372.2486	1.53314	0.0976924	0.761107		other
2.813_437.1913	0.1716	0.00150109	1.21029		down
2.814_330.169	0.39112	0.0266581	1.00162	Picrocrocin	down
2.815_333.1539	1.91588	0.0159618	0.770182	Tropatepine	other
2.816_383.1701	1.53325	0.243753	0.777778		other
2.819_172.1577	5.5208	0.000108008	1.71842		up
2.819_626.2668	0.586225	0.0557856	0.950003		other
2.82_459.1969	0.868037	0.527391	0.91088		other
2.821_354.1906	0.582612	0.107954	0.597477		other
2.823_155.1312	4.93101	0.000208151	1.66163	To0127900	up
2.824_358.186	0.498865	0.0250395	0.839393		other
2.829_102.047	0.863629	0.518997	0.564194		other
2.834_174.1093	0.70144	0.15031	0.896816		other
2.835_165.0792	1.51791	0.10338	0.692099	L-phenylalanine	other
2.835_278.0937	1.10453	0.685345	0.417143	Glu-met	other
2.836_119.0736	1.21875	0.455193	0.324735		other
2.836_121.0504	0.91594	0.454618	0.783352		other
2.836_127.1004	0.855227	0.156102	0.819547		other
2.836_275.1005	2.08349	0.0294096	1.06845	Ethenodeoxyadenosine	up
2.84_611.1031	1.49428	0.168956	0.559354		other
2.842_440.1802	4.1785	0.0244987	1.01559		up
2.843_172.1214	2.1276	0.00108706	1.3113		up
2.844_99.0685	0.881191	0.541184	0.732874	N-methylpyrrolidone	other
2.846_402.2236	2.59641	9.94993e-05	1.31559	Tributyl citrate acetate	up
2.85_368.217	0.257747	0.000149351	1.34364		down
2.852_253.154	0.178552	0.000683418	1.41239		down
2.86_214.1319	0.643589	0.033083	0.748803	Valylproline	other
2.86_279.817	0.274259	0.0106765	0.994879	[similar to: phenylethanolamine; δmass: 142.7329 da]	other
2.86_416.2386	2.02179	0.0209611	1.01687		up
2.861_553.3003	0.341529	0.20104	0.897669		other
2.863_352.6413	1.08572	0.625453	1.21303		other
2.863_507.2551	1.92323	0.0564628	0.653357	Versetamide	other
2.866_705.2832	1.13177	0.686903	1.19756		other
2.869_148.0526	1.14916	0.34681	0.241511	Cinnamic acid	other
2.869_611.8087	0.331728	0.000775715	1.33612	[similar to: nodularin; δmass: -212.6345 da]	down
2.869_612.31	0.306816	0.00116283	1.48666	[similar to: nodularin; δmass: -212.1333 da]	down
2.87_102.0471	1.31251	0.0439366	0.423833		other
2.87_461.0955	1.1008	0.987722	0.73483	1-(2-amino-2-oxoethyl)-4-(2-{[2-carboxy-6-(1-hydroxyethyl)-4-methyl-7-oxo-1-azabicyclo[3.2.0]hept-2-en-3-yl]sulfanyl}-1,3-thiazol-4-yl)pyridinium	other
2.872_496.2406	0.914459	0.757751	0.356512		other
2.873_110.0738	0.592675	0.0476429	0.929322	Trans,trans-2,4-heptadienal	other
2.876_397.1964	0.728154	0.192925	0.867158		other
2.877_327.1719	1.75059	0.0187541	0.820307		other
2.878_109.0706	0.546159	0.0411486	0.919584		other
2.878_156.0795	0.544695	0.0352452	0.879945	Suberic acid	other
2.878_157.0827	0.580952	0.0373122	0.906178	[similar to: 2,6-di-tert-butyl-1,4-benzoquinone; δmass: -63.0636 da]	other
2.878_349.1309	1.96201	0.105905	0.923185	Fentrazamide	other
2.88_127.1004	0.533694	0.0382917	0.945256		other
2.88_374.1803	0.624087	0.175167	0.865494		other
2.88_623.2918	0.989402	0.412442	0.498054		other
2.881_543.2816	1.14939	0.3122	0.617355		other
2.881_612.1452	1.58083	0.218008	0.6991		other
2.882_306.0722	1.18135	0.855907	0.601657		other
2.883_505.2638	0.314831	0.0919053	0.836465	[similar to: microcystin-lr ; δmass: -489.2849 da]	other
2.889_367.194	0.69639	0.244968	0.739952		other
2.89_609.2762	2.70451	0.0103744	1.09551		up
2.891_504.2072	0.881956	0.632445	0.540607		other
2.894_591.3392	0.680673	0.0767614	0.703879		other
2.896_311.185	1.63006	0.0107269	0.709166		other
2.896_894.4209	0.36639	0.00583372	1.56153		down
2.897_368.194	1.29511	0.168087	0.43239		other
2.897_389.1903	4.68078	0.00118936	1.23362		up
2.898_582.2586	0.269709	0.0018689	1.51122		down
2.9_217.114	1.87334	0.163829	0.499937		other
2.9_242.0903	2.4645	0.000416265	1.04304	Thymidine	up
2.901_431.1808	0.236035	0.0135064	1.28697		down
2.902_322.1641	3.42914	0.00781515	0.989096		other
2.903_347.1692	2.54667	0.000510021	0.972101		other
2.904_215.5904	0.206073	0.0042974	1.41894	[similar to: microcystin lf; δmass: -769.9257 da]	down
2.904_564.2659	0.318873	0.0168718	1.39101		down
2.905_628.1406	1.61917	0.234764	0.7532		other
2.905_98.0369	1.82277	0.0185566	0.948679	Furfuranol	other
2.906_277.1527	1.3702	0.383092	0.664113	[similar to: microcystin ly; δmass: -724.3583 da]	other
2.91_330.154	0.354469	0.0105326	1.43787		down
2.91_507.2186	1.97892	0.0220819	0.933548		other
2.914_573.1227	1.02719	0.563401	0.586907		other
2.915_493.2446	0.154956	7.45306e-05	1.55691		down
2.918_375.1645	1.18449	0.218379	0.614443		other
2.92_439.2182	0.224917	0.00466592	1.10446		down
2.921_289.1642	1.84348	0.00430083	0.847511		other
2.921_317.1588	1.37911	0.152746	0.581926	[similar to: glycyl-l-leucine; δmass: 129.0428 da]	other
2.922_219.609	0.224752	0.00466522	1.10372		down
2.922_318.1642	1.12349	0.827196	0.828826		other
2.922_500.7367	0.13444	9.5386e-05	1.49791		down
2.924_816.4507	0.33163	0.00200035	1.34633		down
2.925_538.2026	2.16129	0.00612091	0.983087		other
2.93_596.15	1.60844	0.385875	0.854049		other
2.931_1001.5317	0.249089	0.00106802	1.42398		down
2.933_446.2128	3.71612	0.00893874	1.13407		up
2.936_331.1743	0.52154	0.0118823	0.735718		other
2.937_317.195	0.462715	0.0254989	0.959606		other
2.942_304.1999	1.71472	0.901098	0.656073		other
2.944_478.1802	1.41056	0.244851	0.554538		other
2.945_372.2738	2.1013	0.0040292	0.896153		other
2.948_344.2171	1.94561	0.0640862	0.689087		other
2.95_346.1771	0.57982	0.0844775	1.12059	Gibberellin a24	other
2.952_232.0583	0.3314	0.11052	0.78314	Unii:ter5zxe00d	other
2.956_158.0404	2.16984	0.773248	0.249556	2-methyl-3-thioacetoxy-4,5-dihydrofuran	other
2.956_172.1577	3.84139	0.00198222	1.3895		up
2.956_428.7197	0.187466	0.00226681	1.35283		down
2.956_430.7229	0.257618	0.00332236	1.43112	[similar to: angiotensin iv; δmass: -343.6835 da]	down
2.957_175.0669	2.24972	0.772531	0.24835		other
2.957_176.1315	2.81352	0.521605	0.899211	(cyclohexylmethyl)pyrazine	other
2.958_361.185	2.16527	0.0127374	0.88459		other
2.959_281.1125	1.17813	0.723423	0.260588	1-methyladenosine	other
2.96_389.1799	1.34752	0.590464	0.57357		other
2.962_162.1083	1.7302	0.0442707	0.758546	(s)-1-methoxy-3-heptanethiol	other
2.962_322.1641	2.41925	0.0438971	0.758251		other
2.966_333.1902	2.33186	0.031629	0.866746		other
2.966_361.1486	1.52823	0.131299	1.00036		other
2.968_213.0751	0.687623	0.198498	0.614594	Troxacitabine	other
2.968_335.8408	0.33129	0.0408148	0.899669		other
2.969_199.1323	3.08493	0.00288093	1.19638		up
2.971_287.1846	2.02844	0.0305136	0.834422		other
2.971_300.1513	1.03757	0.478768	0.573171	4-[(1e)-1,2-diphenyl-1-buten-1-yl]phenol	other
2.971_600.3026	1.07695	0.685728	0.727758		other
2.973_348.4937	0.290281	0.0045493	1.09046	[similar to: argininosuccinic acid; δmass: 58.3711 da]	down
2.973_544.2137	2.6572	0.00595719	1.02217		up
2.974_414.2226	0.933082	0.933877	0.161401		other
2.976_153.0427	0.872091	0.676301	0.962518	3-hydroxyanthranilic acid	other
2.976_397.196	0.225903	0.000869904	1.48823		down
2.976_533.2454	3.43282	0.00247547	1.1321		up
2.981_241.1433	3.50115	0.032429	1.29498		up
2.982_156.1266	2.6053	0.0122944	0.976489		other
2.985_319.1749	1.07438	0.601908	0.231327		other
2.989_196.0962	0.271262	0.00295679	1.38858		down
2.99_317.195	0.376587	0.000665527	1.062		down
2.991_184.1578	0.447918	0.00357153	0.915541		other
2.991_398.7187	0.575484	0.192442	1.0281	[similar to: microcystin-lr ; δmass: -595.8300 da]	other
2.992_212.1526	0.402752	0.000982357	1.04562	Brivaracetam	down
2.992_398.2173	0.667634	0.431639	0.947404		other
2.993_183.9688	9.30923	0.722122	1.42508		other
2.993_247.967	10.9581	0.553473	1.57272		other
2.994_220.0848	2.1751	0.00593862	1.05718	5-hydroxy-dl-tryptophan	up
2.995_214.0778	0.872355	0.563639	0.425676	Methyl bisnorbiotinyl ketone	other
2.995_603.2632	0.281516	0.0447335	0.971027		other
2.997_290.6405	0.260776	0.00999707	1.41389	[similar to: nodularin; δmass: -533.8027 da]	down
2.997_764.3816	0.424728	0.00680141	1.32929		down
3.001_581.2812	0.280465	0.0156799	1.40821		down
3.003_265.1175	0.527133	0.0150621	0.669409	7323	other
3.003_291.1428	0.2189	0.0158163	1.15788	[similar to: nodularin; δmass: -533.3004 da]	down
3.005_367.1381	1.33786	0.141418	0.606491	26uep3z5w8	other
3.011_303.1794	1.47699	0.485256	0.84119		other
3.012_342.1901	0.696341	0.631613	0.465998		other
3.013_250.2158	3.87371	0.0849395	1.72948		other
3.013_271.1302	0.541747	0.0372771	0.87887		other
3.014_657.324	0.714114	0.479998	1.12553		other
3.015_264.1144	0.539923	0.0206969	0.631363	(2e)-3-phenyl-2-propen-1-yl (2z)-3-phenylacrylate	other
3.016_510.7597	0.144345	0.0249371	1.32812	[similar to: kasugamycin; δmass: 131.6006 da]	down
3.018_294.174	3.52015	0.000573541	1.25972	Cinchonan-9-ol	up
3.019_339.1429	3.55721	0.000293338	1.22284		up
3.023_380.1696	1.54158	0.0698889	0.668394		other
3.025_336.162	1.09941	0.770585	0.952235		other
3.025_354.6698	0.0319684	0.000625246	1.72662	[similar to: nodularin; δmass: -469.7734 da]	down
3.025_388.1958	0.670936	0.18168	0.633558		other
3.026_253.154	0.433343	0.0157403	1.36273		down
3.026_409.218	0.888645	0.92252	0.739655	Butaperazine	other
3.027_291.1569	0.448838	0.00698216	1.25008	Eseridine	down
3.027_327.1318	1.94628	0.0224121	0.923917	(2s)-3-phenyl-2-({[(3s,4s,5r)-2,3,4-trihydroxy-5-(hydroxymethyl)tetrahydro-2-furanyl]methyl}amino)propanoic acid (non-preferred name)	other
3.029_376.1849	0.995972	0.870735	0.798387	Selodenoson	other
3.029_445.2173	0.210728	0.0371102	0.92737		other
3.029_447.7262	0.637445	0.00414422	1.55671	[similar to: nodularin; δmass: -376.7170 da]	down
3.03_873.4718	0.404444	0.00553228	1.34966		down
3.031_374.1803	0.52878	0.0230076	0.939005		other
3.031_608.2658	2.26721	0.0127813	1.38538	3,8,13,17-tetramethyl-12-vinyl-2,7,18-porphinetripropionic acid	up
3.032_408.7166	0.627728	0.264674	1.11139	[similar to: nodularin; δmass: -415.7267 da]	other
3.036_343.1743	2.3885	0.0254132	1.05031		up
3.036_347.1692	3.30094	0.00619447	1.00672		up
3.043_159.0897	1.05672	0.462173	0.701731	N-acetylvaline	other
3.045_259.0992	2.39451	0.00427803	0.997495		other
3.045_289.1642	2.21619	0.0362327	0.820764		other
3.045_309.0783	2.03733	0.0190543	0.802489	Redul	other
3.047_389.19	5.00733	0.00110518	1.21121		up
3.048_283.1168	0.643417	0.52257	0.917183		other
3.052_408.8682	0.202419	0.00145533	1.25672		down
3.053_313.1273	0.429	0.0436322	1.14335		down
3.055_294.1215	2.8131	0.00346674	1.02817	Methyl alpha-aspartylphenylalaninate	up
3.058_287.1847	3.58303	0.00562411	1.04555		up
3.059_142.1108	3.12219	0.0032218	1.23352		up
3.061_330.6459	2.32801	0.0691688	0.681232	[similar to: microcystin lf; δmass: -654.8701 da]	other
3.061_495.2338	0.381887	0.515163	0.691007	Silodosin	other
3.061_571.7529	0.337893	0.00391477	1.29221		down
3.062_282.0797	1.2974	0.612353	0.687164		other
3.064_296.1484	3.75501	0.0334245	0.997587		other
3.066_271.1534	1.75586	0.0761831	0.70258		other
3.066_280.1714	0.988227	0.98398	0.444075		other
3.068_157.0198	0.0953615	0.0121261	1.14207		down
3.072_274.0953	0.323659	0.00590665	0.914378	1-methyl-2,3,4,9-tetrahydro-1h-beta-carboline-1,3-dicarboxylic acid	other
3.073_291.1219	0.330266	0.00853632	0.900122	Danegaptide	other
3.074_259.142	3.04744	0.00282059	1.15846		up
3.074_359.1805	1.97663	0.128896	0.576522		other
3.074_534.1224	0.82659	0.17408	0.60528		other
3.077_277.1527	3.00214	0.00250396	1.13371	[similar to: microcystin ly; δmass: -724.3582 da]	up
3.079_172.1214	1.79457	0.0501902	0.796925		other
3.079_575.7853	0.138905	0.00142996	1.47273		down
3.08_422.2161	2.70015	0.0122058	1.10261	1-octen-3-yl 6-o-beta-d-xylopyranosyl-beta-d-glucopyranoside	up
3.083_278.1608	1.24754	0.190064	0.819856		other
3.083_331.1743	2.60151	0.00366036	1.00097		up
3.087_218.1267	1.12072	0.42738	0.601552	Meprobamate	other
3.087_313.1638	4.43458	0.000361178	1.32807	[similar to: n-α-l-acetyl-arginine; δmass: 97.0416 da]	up
3.092_406.2216	0.506785	0.0222012	0.867156		other
3.092_473.2242	4.38868	0.00139039	1.19116	Simenepag isopropyl	up
3.093_520.2648	1.04177	0.0155239	1.11673	7beta-hydroxytaxusin	other
3.094_200.1401	1.96896	0.0108146	0.794205	[similar to: lidocaine n-oxide; δmass: -50.0281 da]	other
3.094_358.1932	0.0914843	0.000654588	1.59154	Estra-1,3,5(10),16-tetraen-3-ol benzoate	down
3.095_365.8539	1.01798	0.420087	0.520087		other
3.096_537.2916	0.12137	0.00162877	1.4808		down
3.099_200.1163	1.43063	0.108769	0.553187		other
3.099_356.8625	0.143916	0.000629473	1.48915		down
3.1_654.2617	4.82074	0.000914586	1.24603		up
3.102_457.2219	0.23976	0.00216274	1.31346	[similar to: nodularin; δmass: -367.2213 da]	down
3.103_456.7206	0.218542	0.00488372	1.49824	[similar to: nodularin; δmass: -367.7226 da]	down
3.104_358.2215	1.55541	0.154617	0.938182		other
3.104_688.391	0.863803	0.563296	0.776819		other
3.105_142.1108	2.3114	0.00896736	0.790985		other
3.105_182.1058	2.45218	0.0050837	0.986127		other
3.106_332.1851	3.56033	0.00397135	1.10138	Trp-lys	up
3.107_140.0951	2.63817	0.00842939	0.979126		other
3.107_199.1323	2.10523	0.0931557	1.05656		other
3.107_306.1514	1.42918	0.184386	0.665294	[similar to: microcystin-lr ; δmass: -688.3974 da]	other
3.108_228.1111	2.89644	0.0033988	1.08538	Tetraacetylethylenediamine	up
3.108_622.8233	0.282703	0.0269358	1.15975	[similar to: kasugamycin; δmass: 243.6642 da]	down
3.109_124.0638	1.3199	0.0902684	0.978566	3183	other
3.109_297.1212	3.90064	0.0021546	1.11785	N-(2-phenylethyl)-beta-d-glucopyranuronosylamine	up
3.109_445.9432	0.179556	0.00965713	1.40095		down
3.11_154.0743	0.444988	0.131897	0.833724		other
3.11_267.1195	2.63211	0.00417778	0.977658		other
3.11_344.1956	0.534433	0.0197664	0.951965		other
3.11_389.1799	2.02445	0.0109454	0.753427		other
3.111_211.0847	3.07279	0.00473464	1.10255	3-methoxytyrosine	up
3.111_227.1272	2.24607	0.0281257	0.967039		other
3.111_245.1376	2.94884	0.0043337	1.08613	Leucylasparagine	up
3.113_233.1115	2.13535	0.00492706	1.12614	N?-nitro-l-arginine methyl ester	up
3.116_457.9019	0.322086	0.0243078	1.47397		down
3.121_446.2199	0.335015	0.00601807	1.40608		down
3.121_446.7217	0.338815	0.00484218	1.41187	[similar to: microcystin-lr ; δmass: -547.8271 da]	down
3.124_242.1268	2.1086	0.104772	0.766038		other
3.126_403.1857	2.41764	0.0304929	1.16141		up
3.128_280.1423	3.78325	0.0215706	1.24792	Mfcd02728197	up
3.13_241.143	1.28405	0.39884	0.557038		other
3.131_354.154	0.996	0.523432	0.783546		other
3.135_315.1795	2.52461	0.0281522	0.924269		other
3.135_436.2075	0.290825	0.00121013	1.08663		down
3.136_195.0899	2.88426	0.00095244	1.14553	Metirosine	up
3.137_213.1004	3.33431	0.000806822	1.23821	(−)-(alpha)-kainic acid	up
3.139_143.0947	0.305363	0.0174171	1.01849	Stachydrine	down
3.139_280.9884	3.1216	0.625906	1.42099		other
3.141_243.15	6.15057	0.00278757	1.42035		up
3.144_490.2391	4.41692	0.0027604	1.24002		up
3.147_276.1814	1.09136	0.573978	0.300438		other
3.147_346.1857	1.67507	0.131791	0.548937		other
3.149_176.0952	2.80853	0.000483723	1.02927	Serotonin	up
3.15_507.2182	4.08698	0.0437005	1.04952		up
3.151_251.1162	0.918424	0.767394	0.539036	Atee	other
3.151_332.1488	1.95703	0.0282761	0.878092	Trp-gln	other
3.154_204.09	3.15382	0.000164355	1.21692	Dl-tryptophan	up
3.154_333.1903	2.23486	0.030175	0.94426		other
3.159_323.1481	4.00775	0.000231543	1.34661		up
3.164_150.116	4.44069	0.00113104	1.34159	2,3-diethyl-5-methylpyrazine	up
3.164_322.0668	0.909386	0.487596	0.683531	Gamma-glutamyl-3-(allyldisulfanyl)alanine	other
3.166_317.1951	1.28427	0.117978	0.587651		other
3.167_259.1536	1.73549	0.0658589	0.798772	Leu-gln	other
3.168_330.1905	1.32038	0.431438	0.968348		other
3.17_361.1847	3.25121	0.0100159	0.969716		other
3.173_532.2504	4.12796	0.00310982	1.24742		up
3.175_375.165	2.26196	0.0107046	0.935762		other
3.177_278.1907	0.899626	0.997958	0.375338	2-ethyl-1,5-dimethyl-3,3-diphenyl-1-pyrrolinium	other
3.178_332.1698	1.69503	0.118965	0.951301		other
3.178_489.2084	0.404519	0.129656	0.834874		other
3.179_381.1311	2.24947	0.358817	0.717256	Pleconaril	other
3.181_172.1215	1.94152	0.0218718	0.853233		other
3.181_913.5051	0.258351	0.000277782	1.6481		down
3.182_289.1642	2.09517	0.0277504	0.909056		other
3.182_316.1748	3.541	0.00419341	1.09308		up
3.183_180.065	0.25146	0.430975	1.51804	Theobromine	other
3.187_202.1036	1.11887	0.311322	0.269622	[similar to: leucine; δmass: 71.0090 da]	other
3.188_358.1986	0.241191	0.00186064	1.30026		down
3.189_394.1867	0.876672	0.665907	0.251362		other
3.192_246.1042	2.56564	0.0382594	1.11798	Pro-met	up
3.194_236.1165	3.76605	8.30357e-05	1.28088	Hexobarbital	up
3.196_360.1915	2.10488	0.0213	0.892877	Arg-trp	other
3.2_194.116	0.524743	0.0554646	0.91812	Peg-4	other
3.203_278.1272	0.571825	0.0533137	0.870955	7098783	other
3.203_406.1856	0.30143	0.00448619	1.26564		down
3.204_303.1796	0.857217	0.51505	0.508375		other
3.205_484.9216	1.17933	0.0854477	1.3735		other
3.206_301.1895	0.538747	0.0243169	0.519329	Tegaserod	other
3.208_119.0736	1.89934	0.00883216	0.779571		other
3.208_288.1113	3.06526	0.000924269	1.17322	Apaziquone	up
3.209_102.047	1.90611	0.00854869	0.781457		other
3.209_259.0996	2.75734	0.00407723	1.09272		up
3.209_360.2	2.26307	0.0912493	0.889505		other
3.209_534.2687	0.236662	0.00932708	1.29103		down
3.212_300.1794	4.18822	0.000113328	1.23894		up
3.214_138.116	3.42567	0.00136757	1.21362		up
3.214_302.809	0.240167	0.00168318	1.5173	[similar to: microcystin-lr ; δmass: -691.7398 da]	down
3.214_523.2289	0.210318	0.00277198	1.76467		down
3.215_303.1435	1.19955	0.202088	0.334717	Nicotianamine	other
3.216_279.1691	2.43357	0.124413	0.998143	Etamiphylline	other
3.216_485.2612	0.363657	0.0066505	1.29515		down
3.217_458.2213	0.218035	0.000997234	1.32423		down
3.217_745.4144	0.48875	0.0515377	1.08676		other
3.22_124.1002	2.30253	0.0837895	1.0937		other
3.221_503.2245	1.21782	0.40269	0.929592		other
3.222_273.1692	1.91634	0.0331343	0.899921	N~6~-(5-oxo-d-isoleucyl)-l-lysine	other
3.224_302.0906	2.84694	0.00424414	1.12621		up
3.225_319.1172	2.84733	0.00478131	1.12777	(e)-3-o-methyl entacapone	up
3.226_218.1143	1.99674	0.00451597	0.977181	[similar to: d-glucosamine; δmass: 39.0349 da]	other
3.228_219.1111	1.71897	0.00930277	0.850198	Pantothenic acid	other
3.228_220.1146	1.74518	0.00850591	0.917897		other
3.23_376.1836	0.306637	0.0049272	1.25301		down
3.23_397.1349	3.10697	0.134218	0.652226		other
3.233_518.271	3.29008	0.0135671	1.02108		up
3.233_585.3496	3.82159	0.00109234	1.11822		up
3.234_248.1198	2.01304	0.0184559	0.847845	Val-met	other
3.235_271.1535	4.06173	0.000369585	1.32033		up
3.236_182.1049	1.59171	0.0649993	0.981947		other
3.237_577.2717	0.396771	0.0888479	0.783384		other
3.238_170.1057	3.01572	0.00371983	1.07512	Levetiracetam	up
3.239_131.0948	2.64861	0.00497734	1.05919	L-norleucine	up
3.239_532.5276	1.96477	0.30671	1.43601	[similar to: glycylproline; δmass: 360.4428 da]	other
3.24_445.2176	1.51812	0.0818229	0.556877		other
3.241_175.0671	0.623772	0.607459	0.936753		other
3.244_450.258	4.77641	0.0166455	1.13642		up
3.245_311.1232	0.473117	0.0717566	0.925733	N2-dimethylguanosine	other
3.245_351.18	2.58695	0.0196759	1.07081		up
3.246_182.1061	2.42124	0.000878472	0.876694		other
3.247_208.1214	35.2181	0.254271	1.66295	Pilocarpine	other
3.247_497.232	0.18522	0.0116019	1.23753		down
3.248_288.18	4.09763	0.000826826	1.33537	N-(1-{[methyl(2-methyl-2-propanyl)carbamoyl]amino}ethyl)-alpha-asparagine	up
3.25_287.1845	3.00528	0.0117902	1.01572		up
3.25_289.1834	4.22767	0.000350057	1.345		up
3.255_313.1638	2.82185	0.00097924	1.06839		up
3.256_367.2222	3.82208	0.00222808	1.22482		up
3.257_331.1744	4.00309	0.00578604	1.14454		up
3.26_322.8347	2.05917	0.0611754	0.796261		other
3.26_358.2219	1.66815	0.113986	0.910923		other
3.261_188.1163	2.77475	0.0178535	1.04832	Glycyl-l-leucine	up
3.262_349.1856	1.24458	0.0172628	0.460884	[similar to: microcystin-lr ; δmass: -645.3631 da]	other
3.264_572.2923	0.706499	0.432235	0.370735		other
3.266_406.1855	0.336255	0.00262285	1.16325		down
3.268_159.0719	0.529388	0.517779	0.870601		other
3.268_457.7448	0.3276	0.0113587	1.22982	[similar to: nodularin; δmass: -366.6984 da]	down
3.268_869.4305	0.2144	0.000775398	1.45228		down
3.27_369.2013	1.35195	0.518224	0.772119		other
3.271_210.0674	3.45834	0.85979	0.698442	Benzil	other
3.271_457.2431	0.34034	0.096559	1.00263	[similar to: kasugamycin; δmass: 78.0840 da]	other
3.271_850.3458	2.76332	0.0137268	0.930396		other
3.274_205.1316	0.00775407	0.334351	0.946756	Panthenol	other
3.275_425.1728	2.11898	0.110353	0.664938		other
3.278_318.1436	0.380565	0.16454	1.02423		other
3.278_636.2871	0.374213	0.277725	0.971661		other
3.28_253.154	0.399606	0.025332	1.02671		down
3.28_659.3762	0.305904	0.00678544	1.23296		down
3.283_485.2257	0.500251	0.0323346	0.775555		other
3.284_147.1049	4.18654	0.1513	0.864386	3-methyl-3-phenylazetidine	other
3.285_1024.4758	2.23126	0.72214	0.397701		other
3.285_926.4882	0.370076	0.0403266	1.4905	Araloside a	down
3.286_356.1753	1.99206	0.0608836	1.12456		other
3.286_506.7526	0.268168	0.00156599	1.41089		down
3.287_251.1271	0.397624	0.00582212	1.10846		down
3.288_231.6216	0.420948	0.0088659	1.04933	[similar to: fumonisin b1; δmass: -489.7668 da]	down
3.29_359.8453	0.877376	0.486746	0.309994		other
3.292_987.4798	0.328513	0.00490904	1.26671		down
3.295_172.1577	5.97721	0.00108112	1.82478		up
3.295_288.156	1.97206	0.00652063	1.12154	Arg-asn	up
3.296_287.1844	2.78393	0.0303403	0.840117		other
3.297_280.1479	0.30529	0.000834312	1.28168		down
3.297_361.185	2.30826	0.00311595	1.10698		up
3.297_387.0922	3.04244	0.000354965	1.17483		up
3.298_174.0795	3.31895	0.00146779	1.04812	Edaravone	up
3.299_221.1053	1.50353	0.139116	0.456452	Carbofuran	other
3.304_154.0744	0.548562	0.0189249	0.924866		other
3.304_373.1965	1.49621	0.0950902	0.690841		other
3.304_560.2959	0.339021	0.00304674	1.15964		down
3.305_896.4158	2.74486	0.0948169	1.16476		other
3.31_555.1479	1.22856	0.561442	0.728557		other
3.313_367.2223	2.70335	0.00651138	1.04288		up
3.314_747.403	2.40475	0.222876	1.29921	2,2'-{(19-acetamido-16,18-dihydroxy-5,9-dimethyl-6,7-icosanediyl)bis[oxy(2-oxo-2,1-ethanediyl)]}disuccinic acid	other
3.318_328.186	2.97417	0.00431817	0.970381		other
3.32_359.2057	2.21826	0.0508229	0.942718		other
3.32_378.1904	1.50339	0.104599	0.758195		other
3.32_490.1911	0.330079	0.268501	0.613905		other
3.324_200.1164	2.03417	0.0104267	0.761773		other
3.324_242.1268	3.16096	0.00239422	1.16085		up
3.326_157.074	0.31032	0.0370882	1.39181	N-acetylproline	down
3.327_317.1588	2.69877	0.00260523	1.0841		up
3.327_353.1443	3.69654	0.0776282	0.799244		other
3.328_243.13	3.59711	0.0011487	1.23377		up
3.328_260.1372	2.85759	0.00222533	1.05902	L-gamma-glutamyl-l-leucine	up
3.328_341.1698	1.79544	0.0386068	0.832926		other
3.328_351.1255	2.29588	0.00954145	0.973032	Epicillin	other
3.328_955.4644	1.43008	0.477608	0.40876		other
3.33_103.9756	1.73021	0.740314	0.643626		other
3.331_150.9763	3.60742	0.964925	0.651394		other
3.331_193.0234	7.30434	0.813799	0.602687	3-(allyldisulfanyl)alanine	other
3.332_278.1302	1.92805	0.0111513	1.09833	(+/-)-pantetheine	up
3.332_314.1771	2.9412	0.011512	0.977781	[similar to: microcystin-lr ; δmass: -680.3717 da]	other
3.333_316.1748	2.03226	0.0487989	1.08102		up
3.333_374.1896	1.86942	0.0564583	0.857715	[similar to: l-(-)-methionine; δmass: 225.1385 da]	other
3.333_827.4048	2.22381	0.307063	0.56194		other
3.334_581.9535	0.179715	0.00213626	1.53272		down
3.334_970.5251	0.409836	0.00407909	1.46102		down
3.335_358.2579	2.05724	0.0283494	1.02934		up
3.336_365.2063	3.39852	0.000826933	1.17234	6-amino-2-methyl-2-heptanyl (1,3-dimethyl-2,6-dioxo-1,2,3,6-tetrahydro-7h-purin-7-yl)acetate	up
3.336_408.2247	0.433315	0.00348106	1.41441		down
3.336_540.3389	2.17877	0.00900633	0.932608		other
3.337_473.26	1.99541	0.176581	0.545894		other
3.338_260.0799	1.49367	0.717034	0.444234	2,3,4,9-tetrahydro-1h-beta-carboline-1,3-dicarboxylic acid	other
3.339_349.1638	0.391836	0.00201539	0.97075		other
3.34_335.1481	0.536736	0.010274	0.869693	Boxidine	other
3.341_290.1301	1.45675	0.752364	0.422646	(3s,4s)-7,12-dimethyl-3,4-dihydro-3,4-tetraphenediol	other
3.341_361.175	3.7075	0.000295191	1.22542		up
3.341_393.1646	2.07253	0.0102718	0.869251		other
3.343_407.1805	3.93647	0.0138611	1.03196		up
3.345_337.1276	1.78375	0.00982875	0.931693	Ufenamate	other
3.346_431.2169	2.30153	0.000611742	1.00195		up
3.349_310.1714	0.304284	0.00458479	1.25723		down
3.351_155.0583	2.47925	0.0583513	0.853806	(2s,3s)-2,3-dihydro-3-hydroxyanthranilic acid zwitterion	other
3.353_343.1743	0.513037	0.0268365	1.00707		down
3.353_454.1558	2.9068	0.191011	0.525492		other
3.355_667.325	1.46084	0.502486	0.708928		other
3.359_344.1372	2.16842	0.0200836	0.941332	Tyrosyltyrosine	other
3.363_565.2494	0.608443	0.0436566	0.821642		other
3.365_184.1578	2.59113	0.000457432	1.09794		up
3.366_280.0915	2.46068	0.0186366	0.945084	H-dl-met-dl-met-oh	other
3.368_124.1002	0.779908	0.247868	0.747942		other
3.371_820.4088	0.289468	0.080824	0.952064		other
3.373_336.8516	0.18353	0.000195189	1.62616	[similar to: nodularin; δmass: -487.5916 da]	down
3.373_337.1862	0.192018	0.000130638	1.55778	Istamycin ao	down
3.373_401.2274	3.3069	0.0524739	0.942463		other
3.375_399.1939	1.09035	0.38179	0.58764		other
3.375_492.2206	0.249678	0.00419421	1.35116		down
3.376_430.2176	3.32469	0.00057306	1.14639		up
3.379_525.2915	0.320276	0.00327303	1.30892	Protoverine	down
3.38_449.2389	2.05832	0.268782	0.552605		other
3.382_329.1586	0.456522	0.0221418	1.07596	Valclavam	down
3.383_312.1144	1.21739	0.29438	0.563419	Met-tyr	other
3.384_630.2977	0.560699	0.12561	0.834166		other
3.386_390.1937	0.60894	0.109486	0.662484		other
3.386_457.2538	0.363635	0.0326763	0.96977		other
3.391_528.3023	3.14194	0.000509849	1.10858		up
3.394_264.151	2.71767	0.00142444	1.03684	Mfcd27967839	up
3.394_336.1434	2.22813	0.0084076	0.976465		other
3.396_372.2373	2.19823	0.000987128	0.930944		other
3.398_365.1697	0.930754	0.73345	0.24602	Trimethaphan	other
3.398_660.2394	0.0951239	0.000391528	1.61787		down
3.4_373.8312	0.229017	0.00123216	1.72064		down
3.402_445.2326	0.251257	0.00107703	1.54664		down
3.402_528.7787	1.7072	0.107044	1.23444	[similar to: nodularin; δmass: -295.6645 da]	other
3.404_579.2651	0.165848	0.00304631	1.18292		down
3.405_154.0743	0.220069	0.0159619	1.04861		down
3.405_398.2277	3.04884	0.00931271	1.07737		up
3.406_126.0318	1.48232	0.478039	0.566049	Pyrogallol	other
3.407_455.2108	0.0711149	0.00432281	1.40893	5-ribosylparomamine	down
3.408_909.4194	0.102958	0.00380447	1.44931		down
3.409_186.137	3.94428	0.000780007	2.05081	Capuride	up
3.409_454.7099	0.0520408	0.000443964	1.98371	[similar to: nodularin; δmass: -369.7333 da]	down
3.411_340.1747	0.449895	0.0156708	1.01289		down
3.412_330.1539	0.120434	0.00535538	1.41946		down
3.413_688.3542	0.493051	0.0148305	1.11895		down
3.416_358.2579	1.62217	0.0231032	0.694147		other
3.418_323.836	0.366215	0.0161226	1.23698	[similar to: kasugamycin; δmass: -55.3231 da]	down
3.419_190.0744	0.991786	0.24222	1.21198	6-hydroxy-1h-indole-3-acetamide	other
3.42_166.1108	1.94583	0.0444277	1.47407	2-isobutyl-3-methoxypyrazine	up
3.422_507.2078	3.02959	0.00358986	1.17941		up
3.424_393.2356	3.39934	0.0207855	1.14238	[similar to: microcystin-lr ; δmass: -601.3132 da]	up
3.429_333.1325	2.02583	0.0127268	0.828446	Oglufanide	other
3.432_367.1939	1.89179	0.314521	0.429314	[similar to: angiotensin iv; δmass: -407.2125 da]	other
3.435_489.2435	2.00387	0.00701195	1.0676		up
3.436_745.3764	0.28036	0.0019763	1.72264		down
3.439_226.0414	5.47028	0.217292	0.754175		other
3.44_187.0846	1.23594	0.913132	1.59665	6-acetamido-2-oxohexanoic acid	other
3.44_367.2219	2.56632	0.0231586	1.07015		up
3.441_356.2422	3.18978	0.00600151	1.19889		up
3.441_393.2025	0.541368	0.0141946	0.79776	[similar to: microcystin-lr ; δmass: -601.3463 da]	other
3.442_452.2263	0.408284	0.00510722	1.36718		down
3.443_315.2073	2.09788	0.00442017	0.878399		other
3.444_284.1485	1.62424	0.106116	0.588067		other
3.446_875.4519	1.10764	0.615151	0.723191		other
3.448_346.1854	2.0558	0.0118787	0.887082		other
3.449_450.1864	6.08845	0.000311586	1.4556	Timobesone acetate	up
3.451_303.1621	3.21081	0.000766361	1.20678	1,2-diphenyl-1-(2-pyridinyl)-2-butanol	up
3.452_188.0799	3.69517	0.00743577	1.34772	Aceglutamide	up
3.452_218.0468	0.0714498	0.158941	1.00443		other
3.452_319.1743	3.05699	0.00387343	1.29656		up
3.452_331.1743	2.21411	0.0138209	1.0489		up
3.454_194.1057	0.439923	0.00352167	0.977696	6-hydroxypseudooxynicotine	other
3.454_390.8717	0.953427	0.581851	0.23775		other
3.455_134.0944	0.0784477	0.109356	1.15268	2-(2-ethoxyethoxy)ethanol	other
3.455_301.1635	3.27633	0.0112546	1.13037	(ac)2-l-lys-d-ala	up
3.456_138.1158	2.95106	0.002581	1.13243		up
3.456_832.4818	2.95746	0.715312	1.12658	Lankamycin	other
3.457_302.159	3.08401	0.00612913	1.17505	Glycyl-l-asparaginyl-d-leucine	up
3.458_597.2395	0.562752	0.333807	0.587858		other
3.459_389.191	2.69823	0.0049472	1.30182		up
3.46_215.0795	1.40651	0.822361	0.513053	Succinyl proline	other
3.461_373.1903	0.51984	0.240571	0.616302	Motesanib	other
3.462_301.2001	2.0495	0.0856265	0.833421		other
3.462_391.196	2.4288	0.00536639	1.26827	Binodenoson	up
3.463_177.1268	1.00161	0.607498	1.08762	Bethanidine	other
3.464_210.0754	1.01618	0.789644	0.588917	1,3,7-trimethyluric acid	other
3.464_236.0546	0.990813	0.72254	0.558129		other
3.465_514.2661	1.84008	0.107301	1.16855	[similar to: nodularin; δmass: -310.1771 da]	other
3.466_423.1754	6.44161	0.000443739	1.45732	Neolinustatin	up
3.467_164.105	3.11217	0.228846	1.47953	Triethylene glycol monomethyl ether	other
3.467_269.1852	2.70344	0.00177864	1.02296		up
3.471_220.0961	2.58	0.109405	0.756578	2,4-diamino-6,7-dimethoxyquinazoline	other
3.473_330.1796	1.38319	0.233891	0.397355		other
3.475_374.1944	1.52514	0.214254	0.673132	[similar to: kanamycin; δmass: -110.0437 da]	other
3.475_388.1958	2.84045	0.0134992	1.1191		up
3.478_308.6586	0.252069	0.000122042	1.43805	[similar to: nodularin; δmass: -515.7847 da]	down
3.479_359.2056	2.2754	0.0235935	0.933976		other
3.482_450.2375	0.890321	0.238828	1.2768	[similar to: nodularin; δmass: -374.2057 da]	other
3.483_617.3172	0.276674	0.000199594	1.37797		down
3.485_319.6613	1.17086	0.565272	0.586028		other
3.485_449.9031	0.71228	0.254301	1.31083		other
3.485_639.3233	1.37385	0.838514	0.530774		other
3.486_255.1694	3.68245	0.00128595	1.12939		up
3.486_446.8825	0.258183	0.00101604	1.60375	Propyliodone	down
3.487_342.1901	2.75678	0.0225197	0.989569		other
3.489_386.2641	3.42854	0.0135452	0.990139		other
3.49_636.287	0.89762	0.402632	0.501944		other
3.491_289.1642	1.84586	0.0373027	0.903816		other
3.494_386.289	2.47254	0.0531771	0.948354		other
3.496_206.1057	0.91576	0.855342	0.632382	2-ethyl-2-phenylmalonamide	other
3.497_252.111	2.55755	0.00565945	1.01447	Alanyltyrosine	up
3.497_333.136	2.83147	0.000776058	1.21906	2-naphthyl n-acetylphenylalaninate	up
3.497_344.2059	2.05562	0.0139561	0.974469		other
3.497_375.1166	0.0691451	0.000386482	1.74423		down
3.497_393.1272	0.0718521	0.000419861	1.76986		down
3.498_332.1696	3.95462	0.000732565	1.31473		up
3.498_528.2912	1.97082	0.498815	0.351294		other
3.498_674.8543	0.804659	0.253481	1.26415		other
3.499_351.143	1.68728	0.029651	0.701962	Benfluorex	other
3.499_602.2331	0.411231	0.0202115	1.02594	(16r)-7-hydroxy-3-{(1e)-1-[2-(hydroxymethyl)-1,3-thiazol-4-yl]-1-propen-2-yl}-8,8,10,12,16-pentamethyl-5,9-dioxo-17-oxa-4-azabicyclo[14.1.0]heptadec-11-yl hydrogen sulfate	down
3.501_463.2278	2.65693	0.169077	0.64029		other
3.501_507.2696	0.69948	0.260342	0.800504		other
3.502_264.1454	1.80882	0.348805	0.329993		other
3.502_393.1645	4.73185	0.000502976	1.31786		up
3.505_255.093	0.0594885	0.160366	1.08309		other
3.506_395.1692	2.86288	0.000214546	1.16446		up
3.508_342.1673	0.269165	0.000207303	1.3202	2-methyl-4-oxo-3-[(2e)-2-penten-1-yl]-2-cyclopenten-1-yl hexopyranoside	down
3.508_367.2219	2.79494	0.00113461	1.09177		up
3.508_842.4657	0.445276	0.00845511	1.18127		down
3.509_388.2111	0.429716	0.0471978	0.892538	Ilomastat	other
3.509_446.2016	1.41409	0.589611	0.227526		other
3.51_252.1388	0.451838	0.0150271	0.986648		other
3.51_258.1004	3.14903	0.00730599	1.40569		up
3.511_245.0688	2.74027	0.00173636	1.12253	Haplopine	up
3.511_251.6373	0.422702	0.0032648	1.03321	[similar to: α-aspartylphenylalanine; δmass: -28.4686 da]	down
3.511_262.0953	2.68547	0.00199458	1.08905	(5-benzyl-3,6-dioxo-2-piperazinyl)acetic acid	up
3.511_280.1253	3.24573	0.00244722	1.25055	2139	up
3.511_503.2746	0.422828	0.00310599	1.03363	Mycalamide a	down
3.512_293.1376	2.5303	0.012514	1.13886	Gln-phe	up
3.513_343.1742	4.23888	0.000753399	1.18394		up
3.513_505.2806	0.298244	0.000295396	1.31897	Telapristone acetate	down
3.514_275.127	2.31778	0.00655111	0.949601	Alanyltryptophan	other
3.514_431.217	1.8171	0.0197968	0.896794		other
3.514_465.2699	0.226306	0.00311334	1.36181		down
3.516_300.1273	0.129	0.000335575	1.75357		down
3.517_600.2547	0.134974	0.000462308	1.79704		down
3.517_619.3443	0.246544	0.00226095	1.53917		down
3.517_692.3131	0.204199	0.00590146	1.45984		down
3.519_346.1567	0.243933	0.00731012	1.4437		down
3.52_387.2119	0.671026	0.483611	0.655417		other
3.521_358.1848	1.53171	0.0284911	0.761881	[similar to: dl-lysine; δmass: 212.0793 da]	other
3.523_901.4362	0.128195	0.00224688	1.45251		down
3.524_351.1829	1.58212	0.0296274	1.20109	Tamibarotene	up
3.524_567.2293	5.44106	8.35374e-05	1.48452		up
3.525_330.1902	1.97736	0.0129193	0.89009		other
3.526_147.0988	0.622619	0.0468261	0.919316	[similar to: genistein; δmass: -122.9541 da]	other
3.526_149.078	0.596179	0.0437282	0.903661		other
3.526_191.0885	0.616676	0.0481673	0.902795		other
3.526_192.0946	0.586012	0.0430115	0.934499	Methylphenanthrene	other
3.526_423.2008	1.55102	0.0308334	0.879267		other
3.527_135.0988	0.610534	0.0433968	0.931212		other
3.527_163.116	0.578583	0.0490424	0.918239		other
3.527_209.1212	0.587722	0.043009	0.934161		other
3.527_331.2107	2.4891	0.0307622	0.937336	Marimastat	other
3.528_295.651	0.307503	0.00834743	1.24006		down
3.529_613.2835	0.199049	0.00183899	1.36221	6'''-oxoneomycin c	down
3.53_213.1114	2.17816	0.00158447	0.913146		other
3.53_903.5184	0.495243	0.0148312	0.960825		other
3.531_196.0598	0.718552	0.359234	0.77606	193698	other
3.531_325.2002	1.71136	0.133688	0.760361		other
3.532_440.227	0.759476	0.795017	0.643957		other
3.532_577.2709	2.86253	0.00513654	1.27521		up
3.533_203.1292	1.57896	0.0338692	0.764141	[similar to: microcystin lf; δmass: -782.3869 da]	other
3.534_358.2579	2.42553	0.00388361	0.992289		other
3.536_375.212	3.10057	0.000230326	1.23122		up
3.538_260.1195	3.45627	0.000570811	1.37716		up
3.538_356.2059	2.53066	0.000749632	1.25259		up
3.538_417.2421	1.67052	0.0159928	1.02519	[similar to: microcystin-lr ; δmass: -577.3067 da]	up
3.539_416.2384	2.37804	0.00280956	1.08673		up
3.54_358.2216	1.73761	0.0149723	0.743298		other
3.54_496.7518	1.06254	0.507842	0.536991		other
3.541_460.2172	4.50368	0.000268979	1.31174	Abediterol	up
3.543_319.1744	1.53635	0.141557	0.613566		other
3.543_531.2547	2.21793	0.593735	0.990734		other
3.544_521.2246	2.9188	0.0126252	1.0387		up
3.545_323.1481	3.43527	0.000169875	1.17524		up
3.545_353.1587	2.79855	0.00033295	1.05643		up
3.545_567.2719	0.339576	0.0726777	0.926498		other
3.546_261.1114	2.89115	0.000428525	1.10793	Imazapyr	up
3.546_423.1642	2.01516	0.00358518	0.928368		other
3.547_244.0848	2.84878	0.000540538	1.07979	Indole-3-acryloylglycine	up
3.548_441.2482	0.337058	0.00313415	1.26158		down
3.549_156.09	2.57569	0.00131626	0.940262		other
3.552_302.1502	1.79959	0.0401781	0.893208	[similar to: glycyl-l-leucine; δmass: 114.0341 da]	other
3.552_311.1481	0.814007	0.415159	0.730281	Leonurine	other
3.552_392.1697	0.522478	0.0296396	0.99828		other
3.552_449.2488	1.65478	0.423751	0.521074		other
3.553_423.2219	2.08526	0.0153708	0.886192	[similar to: angiotensin iv; δmass: -351.1846 da]	other
3.555_187.0901	2.42731	0.00787677	1.11113	[similar to: dl-tryptophan; δmass: -16.9997 da]	up
3.555_374.1802	2.46524	0.0117167	1.12445	[similar to: kanamycin; δmass: -110.0578 da]	up
3.556_921.3822	1.45756	0.626805	0.299103		other
3.557_258.1005	2.25064	0.0025606	0.959028		other
3.558_220.0586	0.347428	0.253171	0.599846	(-)-threo-isodihomocitric acid	other
3.56_143.0737	1.88002	0.0027246	0.819014	Naphthalen-2-amine	other
3.56_158.0846	1.90351	0.00308754	0.82773	1,5-dan	other
3.56_555.2787	0.320014	0.00376302	1.32191	[similar to: nodularin; δmass: -269.1645 da]	down
3.56_591.3022	0.36017	0.060824	0.905361		other
3.561_129.058	1.47895	0.0346149	0.62798	Quinoline	other
3.561_131.0736	1.67731	0.00209947	0.797308	Skatole	other
3.561_145.0529	1.84219	0.0026141	0.810459	8-hydroxyquinoline	other
3.561_174.053	0.249793	0.318124	0.551985	(-)-shikimic acid	other
3.561_187.0635	1.8677	0.00186719	0.830033	Indole-3-acrylic acid	other
3.561_409.185	0.618511	0.0317401	0.980852		other
3.564_391.1778	0.515727	0.109035	1.01457	Flavoxate	other
3.567_128.0474	3.24079	0.00902021	1.24107	Furaneol	up
3.567_255.1217	0.609649	0.159429	0.590752	Hc blue 1	other
3.567_276.1111	0.609532	0.381628	0.417655	Oxagrelate	other
3.567_366.1539	3.2553	0.000945441	1.29007		up
3.569_317.1673	4.4488	0.0350621	1.10503		up
3.569_584.2601	2.38465	0.0283095	0.941381		other
3.57_180.0649	0.410382	0.632423	1.59966	Paraxanthine	other
3.572_299.1844	3.17676	0.00240428	1.13215		up
3.572_896.4156	1.33319	0.591678	0.845401		other
3.574_301.2002	2.58778	0.0263865	0.966467		other
3.575_105.5662	2.33128	0.0435668	0.795468		other
3.579_416.1908	1.14545	0.437911	0.389776		other
3.58_259.1355	5.99469	0.0211703	1.03486		up
3.58_388.1959	3.73064	0.00117422	1.27841		up
3.58_390.2302	8.52064	0.00436736	1.48754		up
3.582_295.651	0.469943	0.28924	0.740079	[similar to: microcystin-lr ; δmass: -698.8977 da]	other
3.583_158.1057	5.60933	0.00111523	1.4491		up
3.583_186.1007	5.19398	0.00221305	1.43715	Ala-pro	up
3.583_303.1795	5.6438	0.00146615	1.44682		up
3.584_533.3434	3.52732	0.00157298	1.27593		up
3.588_102.047	2.65884	0.02846	0.972795		other
3.588_317.1587	3.5319	0.000427872	1.31816		up
3.588_337.1639	2.24115	0.0153717	0.945983		other
3.588_544.2865	1.36762	0.697187	0.376662		other
3.59_119.0736	2.59043	0.0340606	0.948586		other
3.59_222.1007	2.43087	0.0317729	1.01179	Gly-phe	up
3.591_351.1795	2.06536	0.10809	0.728548		other
3.592_184.1578	1.31784	0.143247	0.625055		other
3.592_246.1368	0.579454	0.132027	1.15778	Hypaphorine	other
3.592_768.3561	2.42017	0.108494	0.92618		other
3.594_451.7152	5.39094	0.0123563	1.24296	[similar to: kasugamycin; δmass: 72.5561 da]	up
3.594_487.7438	3.31224	0.00173431	1.19161	[similar to: microcystin-lr ; δmass: -506.8049 da]	up
3.594_602.2707	1.36016	0.298509	0.866102		other
3.595_384.1783	2.09328	0.126181	0.842181	Istradefylline	other
3.596_230.163	1.21382	0.231946	0.584806	Leu-val	other
3.596_600.3126	4.06383	8.55321e-05	1.41516		up
3.599_393.1537	1.39486	0.879377	0.682381		other
3.599_717.858	0.172766	0.00489228	1.45934		down
3.6_610.3328	1.58095	0.261235	1.00006		other
3.601_380.1697	1.28078	0.467226	0.794083		other
3.601_386.2642	1.26779	0.726557	0.901065		other
3.604_416.2223	0.335593	0.00471899	1.12379		down
3.605_415.2298	3.07974	0.00645166	1.16593		up
3.605_653.2914	3.95689	0.00331229	1.13014		up
3.607_317.195	2.75166	0.0089267	1.06266		up
3.607_487.2646	3.5128	0.00339795	1.14557		up
3.608_200.1163	2.6923	0.000459775	1.09013		up
3.61_260.0831	3.40545	0.005525	1.21186	Biotin l-sulfoxide	up
3.612_413.2275	2.32441	0.00894461	1.00827		up
3.613_137.9954	0.236481	0.476323	0.360846		other
3.613_304.1586	2.55325	0.00920023	0.95367		other
3.615_367.1744	1.96339	0.037646	1.01786		up
3.616_372.2373	2.15532	0.045058	0.91937		other
3.617_202.048	0.239648	0.501669	0.364212	3,5-dioxooctanedioic acid	other
3.618_305.1409	2.24553	0.135449	0.84841	6,6,9,12-tetramethyl-6,12-dihydro-11h-isochromeno[4,3-c]quinolin-11-one	other
3.621_250.0446	6.52731	0.271875	0.644916	Diflunisal	other
3.623_452.2402	0.406169	0.547618	0.693538	(2beta,3beta,6beta,14s)-5,10,16-trihydroxy-2,3-epoxygrayanotoxane-6,14-diyl diacetate	other
3.628_606.2324	4.01139	0.0242605	1.04129	Bruceantinol	up
3.63_182.1061	2.0829	0.00611067	1.15248		up
3.63_339.143	1.6906	0.0370187	0.805587		other
3.63_356.2058	3.03277	0.00159467	1.14142		up
3.639_437.1911	4.96078	0.0086051	1.12347		up
3.64_329.1949	2.42354	0.0199297	1.02272		up
3.641_206.1421	2.25636	0.00264962	1.11418	Oxotremorine	up
3.644_297.0895	0.822337	0.340906	0.737098	5'-s-methyl-5'-thioadenosine	other
3.644_357.185	0.107625	2.54326e-05	1.99471	[similar to: nodularin; δmass: -467.2582 da]	down
3.646_401.2064	1.69824	0.0953609	0.619661		other
3.647_422.253	1.99231	0.0191403	0.816917		other
3.647_714.3709	0.163159	0.000616757	1.61637	Septentrionine	down
3.651_267.1652	3.48815	0.0271287	1.09595		up
[truncated: 2,764 more rows]

## Sheet: NEG
Compound.ID	ratio	p.value	VIP	Name	label
0.628_321.0697	1.05683	0.935453	0.658204	N-[3-carboxy-2-(carboxymethyl)-2-hydroxypropanoyl]glutamic acid	other
0.628_530.1256	1.02136	0.107078	0.791517		other
0.635_234.0374	0.620734	0.556608	0.901131	2-(2-acetoxy-2-oxoethyl)-2-hydroxysuccinic acid	other
0.635_277.0432	2.4593	0.0182566	1.03916		up
0.653_339.9961	1.44915	0.438356	0.380955	1,6-di-o-phosphono-alpha-d-glucopyranose	other
0.657_283.9601	1.13023	0.986486	0.485816		other
0.658_276.0242	1.26249	0.212559	0.478645	6-o-phosphono-d-gluconic acid	other
0.659_167.9823	1.16667	0.702797	0.375462	Phosphoenolpyruvic acid	other
0.659_484.0379	1.14277	0.714664	0.846592		other
0.661_373.9922	1.21311	0.433482	0.522261		other
0.663_177.9242	0.724911	0.16455	0.848095		other
0.663_195.9347	0.745779	0.245831	0.834115	[similar to: testosterone sulfate; δmass: -172.2311 da]	other
0.663_262.0798	1.53613	0.0205128	0.765392	Glu-asp	other
0.663_403.0182	1.07929	0.820358	0.529292	Cytidine diphosphate	other
0.664_276.0955	1.27347	0.35434	0.363465	Glu-glu	other
0.666_175.0481	0.468618	0.00684897	0.810267	N-acetylaspartic acid	other
0.669_169.9885	1.26702	0.74814	0.990225	3-sulfolactic acid	other
0.669_185.9929	1.12443	0.865327	0.514512	3-phosphoglyceric acid	other
0.67_656.2068	0.698693	0.246178	0.519884		other
0.671_97.9676	1.0298	0.430447	0.836987	Sulfuric acid	other
0.672_185.9657	2.17798	0.262423	0.793905		other
0.673_385.9917	1.04859	0.404601	0.537747	({(2r)-2-{[(4s)-4-amino-4-carboxybutanoyl]amino}-3-[(carboxymethyl)amino]-3-oxopropyl}sulfanyl)selanyl	other
0.674_357.9968	1.21565	0.37161	0.707182		other
0.675_153.9936	1.56741	0.745758	0.722867		other
0.677_211.015	0.508153	0.0876019	0.749973		other
0.68_679.1055	0.592501	0.0362815	0.549305		other
0.682_104.0109	1.16325	0.838299	0.771927	Malonic acid	other
0.682_169.9708	2.71766	0.0114037	1.09305		up
0.683_260.0293	0.819309	0.316794	0.714132	D-glucose 6-phosphate	other
0.684_134.0215	0.736916	0.424962	0.557751	(s)-malate	other
0.684_277.9954	1.1509	0.632294	0.568472	2c-methyl-d-erythritol 2,4-cyclodiphosphate	other
0.686_168.0093	1.61936	0.856237	0.937641	Zoxazolamine	other
0.686_390.1751	2.35922	0.0322997	0.718979		other
0.688_459.068	1.34561	0.37857	0.481305	2-acetamido-2-deoxy-3-o-(4-deoxy-alpha-l-threo-hex-4-enopyranuronosyl)-4-o-sulfo-d-galactopyranose	other
0.688_88.016	0.579042	0.132035	0.663458	Pyruvic acid	other
0.689_146.0216	1.13335	0.108756	1.06539	Oxoglutaric acid	other
0.69_177.9432	1.48565	0.199308	0.968547	Pyrophosphoric acid	other
0.69_190.059	0.575996	0.0913617	0.600703	Carglumic acid	other
0.69_192.0271	1.60051	0.0705566	1.15953	Citrate	other
0.69_195.9537	1.54512	0.205164	0.970397	[similar to: adenosine diphosphate ribose; δmass: -363.1180 da]	other
0.69_206.0426	1.98523	0.324347	0.576342	Lipoic acid	other
0.69_247.0802	0.67705	0.194811	0.638124	(2s,3r)-3-[(2-nitro-1h-imidazol-1-yl)methoxy]-1,2,4-butanetriol	other
0.691_100.0161	0.719592	0.159239	0.737841	Succinic anhydride	other
0.691_225.8733	1.82609	0.592835	1.06144	Tetrathionic acid	other
0.692_194.0422	0.746479	0.0723851	0.639414	D-glucopyranuronic acid	other
0.692_230.0189	0.75387	0.0773492	0.636976	D-ribose 5-phosphate	other
0.692_97.9768	1.09557	0.134229	0.933487	Phosphoric acid	other
0.693_169.9981	1.00706	0.474556	0.71957	Glyceraldehyde 3-phosphate	other
0.693_176.0321	0.206837	0.0086079	1.43218	Vitamin c	down
0.693_234.085	1.7099	0.019605	0.628459	Glu-ser	other
0.693_261.0959	1.2624	0.22196	0.323746	Asp-gln	other
0.693_279.1063	1.35656	0.0746021	0.43426		other
0.693_79.9663	1.0865	0.132746	0.925287		other
0.694_148.0372	0.784729	0.162624	0.444904	D-α-hydroxyglutaric acid	other
0.694_204.0747	1.55465	0.0451715	0.620068	Glu-gly	other
0.695_275.1116	1.09451	0.451421	0.350468	Gamma-glu-gln	other
0.696_174.064	0.973218	0.893843	0.392755	Formiminoglutamic acid	other
0.697_118.0266	0.77286	0.600625	0.172644	Succinate	other
0.697_129.0426	0.780746	0.145093	0.527601	4-oxoproline	other
0.697_133.0375	0.814943	0.431915	0.472388	D-aspartate	other
0.697_147.0532	0.8028	0.354037	0.320897	L-glutamic acid	other
0.697_214.0241	0.881924	0.480226	0.706383	Deoxyxylulose monophosphate	other
0.698_103.0633	0.761202	0.338031	0.617899	Gamma-aminobutyric acid	other
0.698_133.9535	0.567388	0.0403613	0.882628	[similar to: d-glucose 6-phosphate; δmass: -126.0762 da]	other
0.698_218.0902	1.632	0.0502818	0.710079	Mfcd00037215	other
0.698_233.9094	2.07109	0.451128	1.07045		other
0.699_104.0473	0.671425	0.105367	0.525763	Mfcd00070502	other
0.699_189.0638	0.97089	0.865905	0.146329	N-acetyl-l-glutamic acid	other
0.7_136.0371	0.832549	0.604913	0.602889	L-threonic acid	other
0.7_169.0349	1.09385	0.681878	0.190313		other
0.701_132.0423	1.16667	0.702333	0.693556	Glutaric acid	other
0.701_180.0634	0.500102	0.00517789	0.779943	D-(-)-fructose	other
0.701_213.8941	0.387133	0.121247	1.02864		other
0.703_155.9356	0.721668	0.368516	0.667062	[similar to: orotidine 5'-monophosphate; δmass: -212.0901 da]	other
0.703_157.9325	0.629722	0.157973	0.661196	[similar to: dl-lactic acid; δmass: 67.9009 da]	other
0.703_310.1094	0.177029	1.49644e-05	1.50249		down
0.703_86.0368	1.19059	0.785609	0.684004	Biacetyl	other
0.704_106.0266	0.494272	0.0114589	0.94485	(2r)-2,3-dihydroxypropanoic acid	other
0.704_192.0746	0.990819	0.739033	0.297976	Ser-ser	other
0.704_205.0116	1.05556	0.720379	0.234463		other
0.704_233.101	0.733	0.180528	0.538572	Ser-gln	other
0.705_309.1059	0.215547	4.35496e-05	1.32681	N-acetylneuraminate	down
0.706_171.9095	1.18714	0.262534	0.995498	[similar to: adenosine diphosphate ribose; δmass: -387.1622 da]	other
0.706_311.8057	0.516973	0.77815	0.186351		other
0.709_197.9305	1.5	0.86736	1.10634		other
0.711_176.0797	1.12994	0.964679	0.501006	Ala-ser	other
0.711_182.9734	0.874238	0.862377	0.260704		other
0.711_203.0907	0.720362	0.470175	0.88343	Glycylglutamine	other
0.711_325.7826	0.612473	0.109522	0.749994		other
0.712_105.0426	1.34282	0.102841	0.608718	L-(-)-serine	other
0.713_198.9472	0.962107	0.780666	0.626512	Bronopol	other
0.713_383.0388	0.218584	9.89049e-05	1.23927		down
0.714_136.9282	4.25662	0.500468	1.49095		other
0.714_163.9472	14.7156	0.809536	1.77829	(2z)-2-bromo-2-butenoic acid	other
0.714_267.8237	0.864943	0.124994	0.828363		other
0.715_163.0013	1.67705	0.0477757	0.631664		other
0.715_206.0902	2.45564	0.00125544	1.08552	Threonylserine	up
0.716_125.0146	0.855998	0.468632	0.626699	Taurine	other
0.716_161.9228	0.570957	0.647035	0.2805		other
0.716_319.8168	0.534921	0.577545	0.391803		other
0.717_178.9752	1.94146	0.00616508	0.883043		other
0.717_204.0279	0.474399	0.0238719	0.771411	1-oxo-1,2,4-butanetricarboxylic acid	other
0.717_216.0401	0.625377	0.32326	0.584344	2-c-methylerythritol 4-phosphate	other
0.717_269.8003	0.64997	0.286929	1.12391		other
0.717_337.7879	0.298458	0.0455567	0.792923		other
0.718_405.7755	0.47932	0.475976	0.654462		other
0.719_473.7629	0.475496	0.425484	0.328699		other
0.72_229.91	0.301884	0.408281	0.577394	[similar to: d-ribose-1-phosphate; δmass: -0.1091 da]	other
0.72_231.9071	0.561641	0.874426	0.210907		other
0.72_303.8428	0.485036	0.484328	0.396657		other
0.72_335.7907	0.830566	0.407072	0.915576		other
0.72_567.7539	0.172966	0.0354451	0.969173		other
0.721_147.9904	0.328822	0.239174	0.850381		other
0.721_274.1276	0.319934	0.0293996	0.83638	Gln-gln	other
0.721_404.8075	6.98498	0.599758	1.25964		other
0.722_130.983	2.02967	0.694678	1.3412		other
0.722_146.9571	6.47391	0.615619	1.50617		other
0.722_147.0064	1.79145	0.0317857	0.619032		other
0.722_245.884	0.364713	0.115449	0.685674	[similar to: microcystin ly; δmass: -755.6270 da]	other
0.723_220.0017	0.440759	0.0188745	0.790528		other
0.723_399.8303	0.34763	0.297051	0.548125		other
0.724_233.0539	1.00556	0.959231	0.65977	Furalazine	other
0.724_298.9057	5.4312	0.831959	1.58255		other
0.724_313.8716	0.338974	0.5026	0.43357		other
0.724_377.0937	0.273997	0.000462712	1.19955		down
0.724_382.8672	5.51441	0.680052	1.5373		other
0.724_499.7653	0.275662	0.0264327	0.911356		other
0.725_146.0692	0.486224	0.0029507	0.957268	L-glutamine	other
0.725_261.8578	0.437844	0.135667	0.788088		other
0.725_415.804	0.331076	0.0572692	0.749351		other
0.725_513.7422	0.757711	0.105358	1.09662		other
0.726_117.9798	2.98336	0.0256252	0.867896	F 133a	other
0.726_158.0191	0.360897	0.133482	0.966187		other
0.726_261.8786	0.506671	0.137123	0.613602		other
0.726_277.8319	0.850569	0.158025	0.99824	[similar to: thymidine 5'-monophosphate; δmass: -44.2247 da]	other
0.726_329.8456	0.363791	0.144457	0.530359		other
0.726_393.0676	0.233882	0.000177827	1.19488		down
0.726_429.781	0.469231	0.12073	0.957129	[similar to: 3-phosphoglyceric acid; δmass: 243.7880 da]	other
0.726_482.8025	13.6442	0.63047	1.47425		other
0.726_566.7645	8.50071	0.548994	1.31949		other
0.727_103.9642	0.407236	0.122397	0.615635	[similar to: docosahexaenoyl ethanolamide; δmass: -267.3183 da]	other
0.727_361.7936	0.72979	0.142332	1.10022		other
0.728_143.9825	1.5075	0.46946	0.918377		other
0.728_157.0352	1.19296	0.415637	0.438188		other
0.728_173.9931	0.804127	0.102647	1.18664		other
0.728_214.0566	0.498911	0.000553442	0.98276	1-methyl-3-(2-thiazolyl)-1h-indole	other
0.728_263.855	0.426118	0.0666709	0.775419		other
0.728_345.8196	0.481458	0.0502552	0.914478		other
0.728_413.807	0.264835	0.0845355	0.75982		other
0.728_481.7943	0.209847	0.126698	0.788686		other
0.728_565.7568	0.184833	0.0305346	1.01651		down
0.728_90.0317	0.612933	0.208951	0.958031	Dl-lactic acid	other
0.729_171.9516	0.432406	0.295015	0.431782	2-bromophenol	other
0.729_277.8526	0.871575	0.14323	0.891453		other
0.729_445.7756	1.09517	0.15056	1.03204		other
0.73_119.938	0.663822	0.0992482	0.931656		other
0.73_128.0086	1.44438	0.105424	0.588054	[similar to: 3-iodo-l-tyrosine; δmass: -178.9619 da]	other
0.73_177.0169	2.69128	0.000892578	1.06208		up
0.73_214.093	1.22826	0.305204	0.29212		other
0.73_230.0304	0.402425	0.0180404	0.891092		other
0.73_239.9389	0.344236	0.410782	0.512729		other
0.73_307.9264	0.318057	0.665961	0.385003		other
0.73_391.888	0.240096	0.446291	0.592294		other
0.73_407.8619	0.247537	0.105334	0.746638		other
0.73_475.8491	0.209644	0.341486	0.538336		other
0.73_727.7352	0.143383	0.0422301	0.977364		other
0.731_245.9047	0.592167	0.701599	0.373537		other
0.731_323.9004	0.325545	0.201583	0.5464		other
0.731_363.7909	0.723246	0.132289	1.08239		other
0.731_423.8358	0.307968	0.0221864	0.915361		other
0.731_439.8098	0.693703	0.0500148	1.10059		other
0.731_455.7838	1.13083	0.170187	1.2233		other
0.731_491.8231	0.220346	0.0440109	0.872244		other
0.731_507.7969	0.361226	0.0251138	0.960653		other
0.731_559.8114	0.167444	0.124516	0.866099		other
0.731_575.7854	0.226702	0.0294872	0.923779		other
0.731_633.7453	0.167555	0.375195	0.57499		other
0.731_677.7215	0.405927	0.0374706	1.1027		down
0.732_187.9255	0.493829	0.0693401	0.754273		other
0.732_249.9676	0.28057	0.30259	0.600544		other
0.732_255.9128	0.32847	0.102158	0.648436		other
0.732_317.9553	0.212211	0.333948	0.858957		other
0.732_333.9292	0.247656	0.138171	0.63278	Costatol	other
0.732_339.8744	0.323758	0.0481106	0.80115		other
0.732_361.8142	1.01687	0.11606	0.929172		other
0.732_423.8567	0.424239	0.162776	0.616353		other
0.732_459.8752	0.315062	0.738906	0.188473		other
0.732_469.904	0.214972	0.40952	0.651091		other
0.732_485.8778	0.187348	0.177453	0.793802		other
0.732_539.7444	1.85553	0.170163	1.31773		other
0.732_543.8359	0.19569	0.4358	0.68321		other
0.732_553.8646	0.162393	0.246332	0.748659		other
0.732_569.8401	0.219867	0.200367	0.564768		other
0.732_591.759	0.464655	0.0466253	1.06842		down
0.732_627.7998	0.175234	0.366283	0.533731		other
0.732_637.8285	0.188592	0.17584	0.796499		other
0.732_643.7734	0.172969	0.0851213	0.792494		other
0.732_653.8024	0.144596	0.0347926	1.05096		down
0.732_659.7468	0.272975	0.0280731	0.906936		other
0.732_675.7224	0.589987	0.0460833	1.11421		down
0.732_685.7519	1.24834	0.126077	1.17483		other
0.732_711.7621	0.147036	0.206109	0.719268		other
0.732_89.0477	1.10948	0.653845	0.582388	Β-alanine	other
0.733_181.9804	0.449818	0.135798	0.598986		other
0.733_187.0457	1.77173	0.011694	0.790702		other
0.733_203.8994	0.649225	0.0857393	1.01093		other
0.733_265.9415	0.391873	0.0344685	0.903632		other
0.733_271.8867	0.565843	0.0669834	0.876616		other
0.733_281.9155	0.728004	0.0782714	0.985163		other
0.733_287.8607	1.09291	0.0873444	1.09168	1,2,3,4,5,6-hexachlorocyclohexane	other
0.733_345.8404	0.843148	0.29001	0.739714		other
0.733_349.9032	0.326478	0.0216528	0.913795		other
0.733_355.8484	0.476288	0.0356873	0.972745		other
0.733_371.8225	0.906267	0.0816937	1.14919	1,2,3,4,7,8-hexachlorobenzofuran	other
0.733_401.9168	0.295786	0.348622	0.579008		other
0.733_417.8907	0.263975	0.0702786	0.801223		other
0.733_433.8646	0.40613	0.0336923	0.944804		other
0.733_439.8305	0.839406	0.100559	0.897433		other
0.733_449.8383	1.11063	0.0761996	1.18377		other
0.733_501.8515	0.340788	0.0585985	0.806148		other
0.733_517.8253	0.431639	0.0253765	1.06698		down
0.733_523.7707	0.706928	0.0733952	1.11952		other
0.733_533.799	1.46905	0.0825104	1.24297		other
0.733_585.8138	0.33376	0.0383051	1.07578		down
0.733_601.7874	0.575983	0.0411038	1.15306		down
0.733_611.8262	0.20458	0.25449	0.553317		other
0.733_617.7631	1.81194	0.164384	1.34254		other
0.733_669.7761	0.337734	0.0285647	1.07318		down
0.733_743.7091	0.287831	0.0282398	1.05573		down
0.734_119.0583	2.01743	0.00546975	0.941184	L-(-)-threonine	other
0.734_197.9543	0.478921	0.0513439	0.892456		other
0.734_230.0668	1.03574	0.692857	0.328862	Fluminorex	other
0.734_329.8662	0.485324	0.64076	0.289258		other
0.734_339.8951	0.435879	0.225498	0.522365		other
0.734_365.8772	0.876346	0.0760005	1.04904		other
0.734_375.9139	0.464059	0.595359	0.322497		other
0.734_377.7882	1.7627	0.249161	1.16518		other
0.734_465.8121	2.68142	0.234305	1.40829		other
0.734_607.7329	1.33383	0.230017	1.33585		other
0.735_160.0848	1.8815	0.00151364	0.756054	Daminozide	other
0.735_297.8896	1.13295	0.0881341	1.11267		other
0.735_355.869	0.686687	0.0610307	0.784915		other
0.735_371.8429	1.41355	0.130777	1.03755		other
0.735_381.851	1.60111	0.133143	1.21907		other
0.735_455.8044	2.1542	0.23016	1.17271		other
0.735_539.7653	4.68289	0.308776	1.34944		other
0.736_213.9282	0.867788	0.0670236	1.06933		other
0.736_633.7369	3.66966	0.322768	1.27815		other
0.737_146.1056	1.1679	0.478565	0.559322	Dl-lysine	other
0.737_243.0831	0.785363	0.211344	0.84162		other
0.737_249.9257	1.01993	0.262175	0.861202		other
0.737_271.9073	0.637119	0.163513	0.617778		other
0.737_387.8171	2.69083	0.296374	1.28619	1,2,3,6,7,8-hexachlorooxanthrene	other
0.737_555.7404	5.6635	0.343437	1.32794		other
0.738_165.9643	0.99032	0.304402	0.790877	[similar to: d-glucose 6-phosphate; δmass: -94.0654 da]	other
0.738_180.0634	0.610619	0.228544	0.718008	D-(+)-mannose	other
0.738_226.0689	0.742754	0.266368	0.70721	Glucoheptonic acid	other
0.738_259.0568	0.663427	0.0394535	0.668588		other
0.738_287.8814	1.24212	0.133179	0.919409		other
0.738_426.9799	0.722128	0.118742	0.625714	Oxiconazole	other
0.739_175.0957	0.80064	0.148195	0.561413	L-citrulline	other
0.739_185.0664	0.84237	0.813652	0.212339	[similar to: n-acetyl-dl-norvaline; δmass: 25.9768 da]	other
0.739_190.0953	1.94175	0.00709599	0.863246	Meso-2,6-diaminopimelic acid	other
0.739_265.8994	1.85745	0.150814	1.09568		other
0.739_288.0933	1.29566	0.147964	0.792151		other
0.739_303.8555	2.16168	0.171965	1.11031		other
0.74_129.9669	1.18668	0.0940994	1.05173		other
0.74_132.0899	0.895999	0.449742	0.283445	Ornithine	other
0.74_249.0281	0.801763	0.147779	0.424042		other
0.742_181.9384	1.80959	0.222573	1.0358		other
0.742_242.099	0.595831	0.763696	0.468589		other
0.747_220.1058	1.34696	0.105218	0.708293	N-acetyl-beta-d-glucosaminylamine	other
0.749_174.1117	0.567577	0.0434151	0.767245	Dl-arginine	other
0.753_291.0953	0.645805	0.341405	0.511695	8722455	other
0.754_378.093	0.172749	0.0193346	1.0385		down
0.755_155.0695	0.839805	0.115562	0.763332	L-histidine	other
0.756_143.0582	0.398142	0.00102294	0.988722	Trimethadione	other
0.756_201.0404	0.753491	0.530074	0.732313		other
0.756_223.0568	0.54873	0.0790846	0.671558	Suritozole	other
0.757_342.1164	0.27458	0.0183684	1.08324	Sucrose	down
0.758_120.0422	0.490618	0.0129618	0.829014	D-(−)-threose	other
0.758_267.0952	0.337293	0.00265261	1.05402	Neuraminic acid	down
0.759_199.0569	0.92757	0.423974	0.76996	[similar to: leucylproline; δmass: -29.0905 da]	other
0.76_221.0898	0.410085	0.00646842	0.937258	N-acetyl-d-glucosamine	other
0.76_307.0569	1.81968	0.0421211	0.671185	2'-deoxycytidine-5'-monophosphorate	other
0.762_279.1316	0.985822	0.335444	0.766459	(2s)-3-methyl-2-({[(3s,4s,5r)-2,3,4-trihydroxy-5-(hydroxymethyl)tetrahydro-2-furanyl]methyl}amino)butanoic acid (non-preferred name)	other
0.762_336.1533	0.318936	0.291199	0.704868		other
0.763_323.1217	0.622141	0.250619	1.21699		other
0.765_419.1195	0.759249	0.125982	0.478604		other
0.766_221.0656	1.62182	0.571122	1.11105		other
0.767_373.9071	2.99528	0.16364	1.46259		other
0.767_441.8941	1.847	0.105625	1.26658		other
0.768_142.9443	3.54307	0.512475	1.46192		other
0.768_162.006	1.90095	0.487535	0.762428	2-chloro-1-ethoxy-1,1,2-trifluoroethane	other
0.768_251.038	0.908814	0.995004	0.274347		other
0.769_197.03	0.619004	0.0885088	0.491956		other
0.769_324.0358	2.60921	0.0896522	0.704049	Uridine monophosphate	other
0.769_357.933	1.20855	0.0819976	1.22584		other
0.769_429.1483	0.349407	0.000214788	1.14673		down
0.77_116.9416	2.01881	0.0358945	1.37303	[similar to: 5-aminovaleric acid; δmass: -0.1374 da]	up
0.77_126.9704	1.36517	0.406046	1.13013		other
0.77_173.022	1.00361	0.91546	0.662917		other
0.77_183.0507	0.760462	0.195906	0.725093	[similar to: leucylproline; δmass: -45.0967 da]	other
0.77_188.9958	0.712023	0.548684	0.473691		other
0.77_199.0247	0.633621	0.283304	0.420017	Mfcd00069578	other
0.77_251.9895	1.83553	0.121054	1.31108		other
0.771_168.0283	1.13454	0.170796	1.12326	Uric acid	other
0.771_225.9869	0.44204	0.0716194	0.980482		other
0.771_236.0156	0.672082	0.0898378	1.04429	Hoggar	other
0.771_241.9608	0.960827	0.0990742	1.18731		other
0.771_257.0665	0.596598	0.0978499	0.584329		other
0.771_341.9592	0.408008	0.0528508	0.981527		other
0.772_115.0633	0.615035	0.0767294	0.647043	L-proline	other
0.773_139.9479	1.46351	0.587169	1.32477		other
0.775_104.0474	2.07195	0.793749	1.0043	3-hydroxybutyric acid	other
0.777_280.0727	0.368202	0.000415863	1.02706	Gamma-glutamyl-3-(methylsulfinyl)alanine	down
0.778_363.0581	2.35064	0.18976	0.70662	Guanosine monophosphate	other
0.779_138.0429	1.239	0.734644	0.535805	Urocanic acid	other
0.779_140.0586	1.39286	0.354261	0.394543	Gaboxadol	other
0.779_186.064	1.14847	0.595838	0.508563	Ampa	other
0.779_325.0886	0.507188	0.00552197	0.815617		other
0.78_170.0151	1.7035	0.06962	1.04407	Thiourocanic acid	other
0.78_257.101	1.209	0.370773	0.760171	Benserazide	other
0.78_308.0409	3.17848	0.0128455	1.01829	Deoxyuridine monophosphate	up
0.78_348.0472	3.8635	0.0302062	0.946561	Inosinic acid	other
0.782_496.19	1.52356	0.0851031	0.560959		other
0.782_94.0531	1.53278	0.224091	0.877553	4-aminopyridine	other
0.783_220.0582	0.467882	0.0408208	0.724667	(-)-threo-isodihomocitric acid	other
0.783_246.0171	0.585909	0.0108494	0.690368		other
0.783_256.046	0.491865	0.00365118	0.808065		other
0.783_429.2223	0.182487	0.00142077	1.21186		down
0.784_131.0582	1.93354	0.00681329	1.23657	N-acetylalanine	up
0.784_230.0433	0.597038	0.0942274	0.732113	3,3â€²-dithiobis[4,5-dihydro-2-methylfuran]	other
0.784_240.0721	0.526641	0.020188	0.963718		other
0.784_286.1275	0.456727	0.00460154	0.960889		other
0.784_311.1457	0.494962	0.00486934	1.10748		down
0.784_332.0523	3.64611	0.0103024	1.18956	2'-deoxy-5'-inosinic acid	up
0.785_148.0736	1.1186	0.98928	0.722919	Dl-mevalonic acid	other
0.785_172.0848	0.516728	0.000686497	0.922549	Glycylproline	other
0.785_229.1063	1.04454	0.650456	0.551635	Asn-pro	other
0.785_334.1376	1.17823	0.910012	0.683722	Pseudaminic acid	other
0.785_542.2443	0.427873	0.00807541	1.0924		down
0.786_200.0799	0.579826	0.0820656	0.510719	Alanylclavam	other
0.786_246.1214	1.61633	0.0292668	0.649445	Asp-leu	other
0.786_327.1197	0.585704	0.0285993	0.850664		other
0.786_374.1803	0.668074	0.464981	0.292395		other
0.786_428.2384	0.253865	0.00162603	1.45064		down
0.787_243.1582	0.59245	0.0354182	0.899271	Lys-pro	other
0.787_270.0824	0.395796	0.00139735	1.02738		down
0.788_330.154	0.374111	0.000561786	1.11307		down
0.789_202.0954	0.351409	0.000172093	1.11306	L-coprine	down
0.789_269.1373	0.40327	0.000407425	1.112		down
0.789_299.1481	0.47183	0.0030768	1.06707		down
0.789_300.1797	0.318348	0.00971794	0.97319		other
0.789_311.1104	0.54735	0.00910009	0.841671		other
0.789_327.0833	0.425761	0.00501745	0.872248	Ranimustine	other
0.789_337.1251	0.422094	0.0169568	1.02498		down
0.789_351.1168	0.133073	9.46364e-06	1.64721	N-acetyl-9-o-acetylneuraminic acid	down
0.79_243.1219	0.333815	0.000182783	1.14201	Pro-gln	down
0.79_353.099	0.376746	0.00031556	1.1374		down
0.791_366.1905	0.402027	0.000693092	1.04886		down
0.791_371.1429	1.41261	0.292938	0.663337		other
0.792_129.0791	2.0715	0.332173	0.939833	Vigabatrin	other
0.793_283.1531	0.437649	0.000980228	1.18661		down
0.794_263.1367	0.913238	0.598709	0.39286		other
0.795_210.0739	0.510383	0.00540874	0.751047	Hept-2-ulose	other
0.796_164.0685	0.534447	0.0074246	0.712947	Α-l-fucopyranose	other
0.796_313.1273	0.554996	0.123103	0.849555		other
0.8_273.8841	0.565531	0.0765641	0.903444		other
0.802_231.1218	2.3566	0.00137101	0.919669	Asn-val	other
0.803_233.9094	2.46002	0.456546	0.957308		other
0.804_272.0982	2.12108	0.00240335	0.850194		other
0.81_265.8994	2.34047	0.331156	1.16497		other
0.811_303.8554	5.558	0.827408	1.56118		other
0.813_129.9669	0.575936	0.837985	0.612199		other
0.814_117.079	1.49103	0.161525	0.805193	5-aminovaleric acid	other
0.816_165.9644	0.909574	0.259285	0.814702	[similar to: orotidine 5'-monophosphate; δmass: -202.0613 da]	other
0.817_181.9384	2.06674	0.276866	1.07945		other
0.817_74.0367	0.79943	0.432645	0.518284	Propionic acid	other
0.831_186.1004	1.21407	0.370334	0.607785	L-alanyl-l-proline	other
0.831_291.1429	2.82026	0.0024341	1.01131		up
0.847_212.1161	0.48583	0.00323193	0.90674	Butabarbital	other
0.856_269.1373	0.449114	0.000746195	1.07155		down
0.859_204.1111	1.78222	0.059176	0.844313	Val-ser	other
0.859_249.0612	1.04633	0.554014	0.14716		other
0.859_265.035	1.02344	0.760449	0.658372		other
0.86_371.1429	1.62459	0.131605	0.646782		other
0.861_174.1005	1.81677	0.0132197	0.661658	N-acetylornithine	other
0.863_194.9578	0.875988	0.958281	0.668475		other
0.868_283.0916	0.788479	0.284802	0.869952	8-hydroxy-deoxyguanosine	other
0.877_303.0525	1.28299	0.384862	0.495132	Clofarabine	other
0.884_335.0829	0.257635	0.000293543	1.51886	Sulotroban	down
0.894_358.0626	0.727583	0.120441	0.573569		other
0.903_266.0261	1.06806	0.748706	0.351751	Chlorfenethol	other
0.91_245.1737	2.28324	0.0366313	0.966837	Lysylvaline	other
0.992_428.2384	0.291792	0.00177383	1.30971		down
1.053_143.9648	1.55095	0.439725	0.519653		other
1.054_291.1429	3.21186	0.00970845	1.09487		up
1.067_263.1367	1.01621	0.468634	0.424607		other
1.069_236.083	3.74045	0.00498223	1.25982	Methionylserine	up
1.09_273.1798	1.99103	0.0197969	0.850481	Val-arg	other
1.101_599.3029	0.16557	0.000435188	1.46668	Lividomycin b	down
1.116_123.032	0.736946	0.817616	0.209393	Nicotinic acid	other
1.133_260.1369	2.27446	0.00936482	0.937626	L-gamma-glutamyl-l-leucine	other
1.137_162.0892	1.96658	0.128484	0.912295	Cymarose	other
1.143_368.2174	0.182534	6.57263e-05	1.47457		down
1.145_220.0881	2.34198	0.0364479	0.963198	Ala-met	other
1.155_268.1056	2.55709	0.0121723	0.925302	Ambrette musk	other
1.166_300.1796	0.421854	0.04315	0.804369		other
1.172_370.1602	1.99455	0.0932572	0.994125		other
1.173_149.9599	0.018488	0.0910685	1.89332	Trifluoromethanesulfonic acid	other
1.189_238.0952	0.501006	0.0161492	0.706567	Felbamate	other
1.191_166.0266	0.00864255	0.432345	0.968286	Phthalic acid	other
1.192_347.0632	1.98158	0.179095	0.7536	Adenosine monophosphate	other
1.2_243.0855	1.11286	0.885525	0.845873	Cytidine	other
1.216_138.0429	1.63014	0.913337	0.875016	4-nitroaniline	other
1.246_151.0495	1.10739	0.866279	0.620624	Guanine	other
1.253_322.0567	3.97459	0.00961898	1.13463	Thymidine 5'-monophosphate	up
1.263_136.0385	1.42674	0.409014	0.862394	Hypoxanthine	other
1.279_282.1213	1.62388	0.0308889	0.629582	N-{(2r)-1-[(4-hydroxybenzyl)amino]-3-methoxy-1-oxo-2-propanyl}glycine	other
1.355_137.9809	7.65207	0.131705	0.745917		other
1.377_319.1743	4.73543	0.00663704	1.0922		up
1.384_259.1529	2.1293	0.0101082	1.03254	Leu-gln	up
1.39_131.0946	2.16512	0.00144933	0.964239	Dl-β-leucine	other
1.399_182.0579	1.3423	0.162862	0.552263	Dl-4-hydroxyphenyllactic acid	other
1.424_426.1274	2.08362	0.131511	0.578711		other
1.46_116.0473	2.96123	0.0272708	1.12609	Levulinic acid	up
1.477_154.0266	1.98292	0.134756	1.46719	3,4-dihydroxybenzoate	other
1.535_305.1587	5.17352	0.0153925	1.10537	2-amino-6-[(e)-(5-amino-5-carboxy-2-hydroxypentylidene)amino]-5-hydroxyhexanoic acid (non-preferred name)	up
1.551_462.1959	2.63264	0.0238129	1.06187		up
1.566_244.0693	1.14092	0.571298	0.598245	Uridine	other
1.568_307.0651	0.550563	0.0696255	0.643203		other
1.582_446.2012	2.41186	0.0456447	1.01556		up
1.653_232.1421	3.16326	0.0210748	1.13645	Mebutamate	up
1.658_152.0473	0.671598	0.0606205	0.928366	Dl-mandelic acid	other
1.702_288.1797	2.40619	0.0389039	0.963825	N-(1-{[methyl(2-methyl-2-propanyl)carbamoyl]amino}ethyl)-alpha-asparagine	other
1.833_287.1956	2.20022	0.191782	0.764844	Arg-leu	other
1.838_219.1106	3.34417	1.98307e-05	1.36296	Pantothenic acid	up
1.921_216.1473	3.83435	0.00855611	1.33941	Valylvaline	up
1.924_162.994	0.44083	0.439659	1.26985	Acesulfame	other
10.007_375.2987	0.675911	0.507845	0.94832		other
10.011_541.3371	0.840672	0.614883	0.259018		other
10.013_363.2542	0.657887	0.329369	0.869394		other
10.017_390.1989	0.727965	0.322114	0.440677		other
10.025_362.2223	0.826954	0.494232	0.818771	Calpeptin	other
10.025_666.4187	0.0807382	0.104218	0.954619		other
10.026_322.2177	0.192584	0.154604	0.689707		other
10.026_390.2054	0.20763	0.491047	0.39369	Prostratin	other
10.026_407.1954	0.195886	0.0906192	0.792425		other
10.027_458.1925	0.192754	0.139472	0.738591	(+)-fluprostenol	other
10.034_242.2245	0.706559	0.252869	0.511063	Pentadecanoic acid	other
10.035_351.254	0.712755	0.448635	0.899428		other
10.037_400.238	0.61715	0.171344	1.05814		other
10.037_436.259	0.563703	0.0233084	0.654794	Oleoyl-l-α-lysophosphatidic acid	other
10.038_371.2673	2.51959	0.883755	0.480714		other
10.038_397.2311	0.905536	0.877239	0.375018		other
10.038_468.285	0.660172	0.557282	0.677033	(1s,3r,5z,7e,22e,25r)-26,26,26-trifluoro-9,10-secocholesta-5,7,10,22-tetraene-1,3,25-triol	other
10.04_328.2403	0.799174	0.677705	0.450378	Docosahexaenoic acid	other
10.04_361.283	0.667589	0.49072	0.893993		other
10.046_595.5178	1.24886	0.802231	0.454649		other
10.046_669.5344	1.38855	0.699278	0.874994		other
10.052_377.2699	0.802167	0.660175	0.827356		other
10.052_404.2886	0.678864	0.387255	0.73864		other
10.055_341.2931	0.744201	0.546793	0.858468	N-acetylsphingosine	other
10.061_322.2872	1.97275	0.878571	1.04786	12z,15z-heneicosadienoic acid	other
10.069_444.3562	0.0328044	0.00669345	1.56443		down
10.069_461.3462	0.0448577	0.0331714	1.1099		down
10.07_434.3278	0.0385458	0.00741452	1.51388		down
10.07_512.3431	0.0422769	0.0131981	1.32157		down
10.087_498.2952	0.351543	0.122098	1.11798		other
10.097_567.3541	0.808371	0.925863	0.506046		other
10.1_389.2178	0.910078	0.988625	0.412294		other
10.1_440.2151	0.980599	0.605039	0.179974		other
10.102_372.2277	0.98979	0.728934	0.408993		other
10.102_630.4642	1.39159	0.114786	0.72662		other
10.103_304.2402	1.07618	0.469149	0.468932	Arachidonic acid	other
10.118_541.3371	0.72812	0.210139	0.490986		other
10.127_453.2854	0.617347	0.332765	0.500485	Glycerophospho-n-palmitoyl ethanolamine	other
10.128_447.3196	0.0954393	0.197383	0.606662		other
10.129_521.2722	0.621222	0.225201	0.534863		other
10.131_390.2537	0.91687	0.810059	0.150567		other
10.131_400.2826	0.885954	0.950345	0.546733		other
10.138_375.2987	0.950452	0.959081	0.73509		other
10.138_584.4813	1.73848	0.205871	0.607067		other
10.14_280.2401	0.856638	0.38936	0.564918	Linoleic acid	other
10.14_298.1601	1.054	0.754938	0.683186		other
10.14_348.2276	0.654119	0.0125497	0.644255		other
10.141_365.2178	0.607965	0.0129002	0.642802		other
10.142_416.2151	0.706818	0.0659186	0.632699	Zanoterone	other
10.145_446.3396	2.14977	0.0244231	1.32782	Diisodecyl phthalate	up
10.148_380.1634	0.520727	0.117045	0.768263	Sudan iv	other
10.149_409.2959	0.844288	0.641704	0.860074		other
10.155_419.3247	0.955653	0.95218	0.904605		other
10.159_391.2854	1.21	0.841614	0.86738		other
10.161_414.2538	1.27626	0.230467	0.559967		other
10.163_470.3717	0.0170551	0.0652312	1.1397		other
10.193_408.2641	0.627664	0.699388	0.948878		other
10.195_489.3297	0.00544093	0.178062	0.62628		other
10.195_506.3197	0.0446861	0.146618	0.598932		other
10.2_562.2586	1.16833	0.840588	0.643315	Protoporphyrin ix	other
10.201_567.354	0.736435	0.253016	0.53074		other
10.207_390.2536	1.22681	0.856603	0.409874		other
10.207_400.2825	0.932339	0.748934	0.335472		other
10.221_398.2434	0.976812	0.69768	0.679939	Kj9800000	other
10.224_268.24	0.768968	0.231744	0.455875	Trans-10-heptadecenoic acid	other
10.228_376.238	0.68677	0.348123	0.962158		other
10.229_444.2252	0.615867	0.237449	1.14803		other
10.231_391.2753	0.834849	0.779115	0.552999		other
10.233_379.2853	0.679558	0.198738	0.460752		other
10.233_406.3043	0.621164	0.242327	0.929645		other
10.234_389.3142	0.584043	0.170039	0.883985		other
10.241_377.2699	0.727896	0.47033	0.553254		other
10.254_345.288	0.625471	0.209205	0.698905		other
10.257_335.2592	0.628936	0.214164	0.690599		other
10.259_405.2912	0.0382561	0.389474	0.799552		other
10.278_525.3059	0.478951	0.00530208	0.837058	O-{hydroxy[2-hydroxy-3-(stearoyloxy)propoxy]phosphoryl}-l-serine	other
10.297_378.2538	0.764227	0.811763	0.882833		other
10.298_525.3422	0.686091	0.296236	0.836291		other
10.303_402.2536	0.650811	0.361884	0.920837		other
10.312_505.2775	0.639611	0.107738	0.837024		other
10.315_306.2558	0.858035	0.648603	0.735529	8z,11z,14z-eicosatrienoic acid	other
10.316_377.27	0.765291	0.636118	0.689675		other
10.316_404.2886	0.108913	0.239194	0.927542		other
10.319_374.2434	0.793124	0.466731	0.82657		other
10.361_382.3447	0.908028	0.809056	0.4368	3-oxotetracosanoic acid	other
10.363_361.2748	0.676371	0.561897	0.965332		other
10.367_489.3297	0.0319384	0.111192	0.733475		other
10.371_390.2535	0.847834	0.311844	0.667827		other
10.373_380.3291	0.933349	0.920814	0.738546	(18z)-15-oxo-18-tetracosenoic acid	other
10.388_595.3464	0.77341	0.411106	1.03439		other
10.392_527.3579	0.822931	0.752872	0.634858		other
10.393_463.306	0.598551	0.182662	1.06734		other
10.395_403.3298	0.526911	0.173506	0.867202		other
10.398_393.3008	0.634132	0.0281676	0.571907		other
10.399_439.3063	0.606654	0.160533	0.934199		other
10.438_428.2691	0.863067	0.533105	0.950504		other
10.466_390.2535	0.906672	0.588702	0.943567		other
10.476_367.2335	0.533321	0.00128515	0.756934		other
10.477_350.2433	0.661442	0.0719015	0.690039		other
10.477_418.2307	0.600805	0.0330827	0.744567		other
10.478_586.494	0.695894	0.309342	1.01173	Octacosyl (2e)-3-(3-hydroxy-4-methoxyphenyl)acrylate	other
10.479_282.2557	0.789673	0.355703	0.628775	Oleic acid	other
10.479_486.2179	0.602967	0.0797158	0.770056		other
10.48_553.3733	0.675353	0.615428	0.994831		other
10.481_312.1758	1.01511	0.752759	0.903704	4-undecylbenzenesulfonic acid	other
10.482_298.1601	0.91663	0.71243	0.763185		other
10.489_465.3217	0.570667	0.413223	1.14223		other
10.494_391.2854	0.651308	0.553482	0.92125		other
10.497_521.3112	0.0216777	0.214498	0.596888		other
10.498_548.3299	0.0553996	0.200337	0.605141		other
10.499_531.3399	0.0154204	0.162402	0.687031		other
10.503_400.259	1.14704	0.609112	0.760039		other
10.504_332.2715	1.19825	0.484087	0.64184	(7e,10e,13e,16e)-7,10,13,16-docosatetraenoic acid	other
10.507_468.2461	1.14228	0.537456	0.676082		other
10.546_402.2982	0.777298	0.330143	0.669229	(4xi)-1,4-anhydro-6-o-palmitoyl-d-xylo-hexitol	other
10.579_472.3872	0.0401058	0.0116798	1.42026		down
10.617_569.3696	0.684263	0.0616841	0.768982		other
10.642_308.2714	1.02	0.878759	0.57664	11(z),14(z)-eicosadienoic acid	other
10.643_376.259	0.934625	0.820733	0.871374		other
10.73_404.2692	0.803748	0.476646	0.663917	Eliglustat	other
10.784_296.2714	0.726811	0.262436	0.624519	Methyl (9e)-9-octadecenoate	other
10.837_373.3192	0.855392	0.384569	0.645508		other
10.874_465.3216	1.02273	0.64632	0.58242		other
10.915_334.2871	1.02088	0.963196	0.50316	Docosatrienoic acid	other
11.008_555.3905	1.01802	0.720988	0.650438		other
11.08_360.3028	0.98536	0.999595	0.803826	5beta-cholanoic acid	other
11.119_310.2871	0.578824	0.0687367	0.8648	11(z)-eicosenoic acid	other
11.597_534.2981	0.662798	0.457452	0.917734		other
11.695_434.3522	0.0445068	0.0579859	1.01893		other
12.044_338.3184	0.615177	0.0738068	0.818343	Erucic acid	other
2.029_126.0429	3.52306	0.00197193	1.05099	Imidazoleacetic acid	up
2.039_158.0579	2.47147	0.0164185	1.48786	Succinylacetone	up
2.05_331.0681	4.08337	0.0125933	1.10619	2'-deoxyadenosine 5'-monophosphate	up
2.065_114.0681	2.16784	0.150453	0.735961	Epsilon-caprolactone	other
2.129_264.0511	1.78463	0.0640363	0.766635		other
2.138_228.0745	1.93185	0.0162933	0.803783	2'-deoxyuridine	other
2.144_274.0799	2.05485	0.0104993	0.854212	4-carboxy-2-[(5-oxidanidyl-5-oxidanylidenenorvalyl)amino]butanoate	other
2.151_205.9885	0.0800182	0.459179	1.37745	5-sulfooxymethylfurfural	other
2.226_135.0545	1.36408	0.859914	0.784558	Adenine	other
2.253_622.2841	0.140555	0.000281011	2.11592		down
2.308_159.0896	4.47488	0.000157637	1.6081	N-acetylvaline	up
2.386_272.1429	5.57962	0.00518558	1.17233		up
2.454_331.0765	1.02019	0.403728	0.346236		other
2.457_268.0806	1.52969	0.184827	0.413799	Inosine	other
2.474_346.1853	1.07197	0.69724	0.236312		other
2.488_284.0755	2.49871	0.0957862	0.690576	Xanthosine	other
2.519_165.0652	1.60002	0.135923	1.10489	1-methylguanine	other
2.525_526.2016	4.241	0.000642757	1.56688		up
2.529_283.0915	0.852897	0.4262	0.588548	Guanosine	other
2.561_380.1798	2.61292	0.016033	1.02287		up
2.586_164.0474	1.17724	0.635761	0.854341	3-coumaric acid	other
2.594_191.0617	5.60343	2.48158e-06	1.71627	N-acetyl-l-methionine	up
2.603_268.1533	1.47108	0.0375358	0.653386	His-leu	other
2.618_319.1744	2.4824	0.0166688	0.964362		other
2.621_228.111	3.52333	0.000804627	1.30881	Tetraacetylethylenediamine	up
2.623_293.1375	1.46071	0.175348	0.802688	Phe-gln	other
2.625_310.1198	0.603812	0.0349899	0.877913	Moracin c	other
2.63_292.1058	0.82337	0.645599	0.457442	4-hydroxy-4-(indol-3-ylmethyl)glutamic acid	other
2.633_252.0857	2.56207	0.00465102	0.980015	2'-deoxyinosine	other
2.664_226.0411	5.61078	0.0954734	0.780895		other
2.679_551.2696	0.278759	0.00117203	1.57974		down
2.68_258.085	2.54633	0.0117244	0.744694	1-(beta-d-ribofuranosyl)thymine	other
2.686_423.1642	4.40265	0.00171372	1.14359		up
2.706_267.0964	1.75309	0.0371198	0.778823	Adenosine	other
2.706_287.1844	2.21419	0.0234946	0.862688		other
2.707_277.0075	3.17875	0.0613437	0.718695		other
2.716_174.1091	1.03434	0.312295	0.798838	Dl-arginine	other
2.716_431.1805	0.185112	0.00585399	1.5102		down
2.717_293.1738	0.552828	0.0824104	0.778584	Lys-phe	other
2.72_605.2558	0.381437	0.0653086	1.56523		other
2.722_507.2536	3.00335	0.00773949	1.10366	Versetamide	up
2.723_395.1694	2.83099	0.00199774	1.15574		up
2.724_345.1901	2.22459	0.030918	0.93235	Eptapirone	other
2.725_173.1061	0.635569	0.0662154	0.854187	Hexanoylglycine	other
2.727_165.079	1.26795	0.0964963	0.532364	L-phenylalanine	other
2.732_214.1317	0.73136	0.441284	0.522107	Valylproline	other
2.735_189.9936	0.22549	0.0155023	1.29011	Mfcd12546417	down
2.735_439.2179	0.22716	0.00811938	1.09186		down
2.737_289.1636	1.9821	0.00366185	0.787999		other
2.738_303.1794	1.32851	0.150787	0.484345		other
2.74_260.0828	4.30871	0.00253494	1.3044	Biotin l-sulfoxide	up
2.741_252.1108	2.57379	0.00245919	0.941055	Tyrosylalanine	other
2.741_389.1911	4.29142	0.000992431	1.31707		up
2.745_248.1193	3.16074	0.000926988	1.07427	Val-met	up
2.745_360.2009	1.75744	0.0363415	0.873662		other
2.75_501.2544	0.832984	0.358678	0.521257	Diaplasinin	other
2.775_245.0898	3.19431	0.00258271	1.29447		up
2.779_166.063	2.90834	0.000219353	1.56115	3-(4-hydroxyphenyl)propionic acid	up
2.791_271.0546	3.1968	0.00589204	1.22345		up
2.819_253.081	0.960189	0.803099	0.557289	Neopterin	other
2.829_190.0842	1.93577	0.436009	1.00783	2374	other
2.832_599.2553	0.400548	0.0636569	0.791083		other
2.849_222.1004	2.36533	0.0170393	0.892997	Gly-phe	other
2.855_279.1218	3.13494	0.00408532	1.02473	Phe-asn	up
2.861_196.0596	0.732969	0.724133	1.45702	1,7-dimethyluric acid	other
2.864_464.1907	3.32164	0.0170034	1.09922		up
2.878_269.1373	0.517927	0.00913484	0.989191		other
2.884_350.169	3.70966	0.0051697	1.15363		up
2.893_344.2174	0.301296	0.00202159	1.1732		down
2.902_291.1218	0.244894	0.00422261	0.968283	Danegaptide	other
2.908_181.0409	5.35624	0.807508	0.902252	Acamprosate	other
2.91_273.1687	1.42825	0.097022	0.688578	N~6~-(5-oxo-d-isoleucyl)-l-lysine	other
2.917_512.2127	0.287755	0.00525606	1.19617		down
2.925_894.4236	0.438256	0.00349814	1.80045		down
2.929_469.1583	0.589261	0.236223	0.656654	(2s,3r,5s,6s)-4-(beta-l-arabinopyranosyloxy)-2,3,5,6-tetrahydroxycyclohexyl 1h-indol-3-ylacetate	other
2.929_496.177	0.557961	0.128604	0.728289		other
2.931_479.187	0.960042	0.691049	0.522642		other
2.937_289.1636	1.36743	0.121323	0.626824		other
2.938_380.1696	1.39189	0.371087	0.556779		other
2.939_372.1534	3.22989	0.00412096	1.3294		up
2.964_406.1854	0.388265	0.0199485	1.01533		down
2.966_559.2762	0.317475	0.00397606	1.75674		down
2.968_333.1901	1.8407	0.0500849	0.775142		other
2.973_299.1481	0.595381	0.00929948	0.894307		other
3.002_182.9991	2.07483	0.147989	1.25026	Saccharin	other
3.002_478.2062	2.83065	0.0112211	1.20408	Kanokoside b	up
3.005_236.116	1.62253	0.0140926	0.623243	Hexobarbital	other
3.005_305.0859	1.54297	0.00591085	0.752331	Convicine	other
3.005_342.092	1.12235	0.610489	0.734237	Flutoprazepam	other
3.006_242.0901	2.10902	0.00143094	0.881816	Thymidine	other
3.006_517.2854	3.69063	0.00289334	1.26413		up
3.008_359.1805	5.73447	0.000705098	1.43671		up
3.008_709.3786	0.657053	0.00353837	1.82219		down
3.014_303.1794	0.775034	0.132749	0.607773		other
3.017_333.1901	2.24482	0.0128208	0.86216		other
3.018_336.1434	3.45195	0.0022476	1.21159		up
3.02_319.1743	1.35242	0.17052	0.645476		other
3.02_873.4138	0.066355	8.93217e-05	2.30502		down
3.021_280.1422	2.43926	0.00619037	0.955163	Mfcd02728197	other
3.025_322.1642	0.718886	0.108788	1.19132		other
3.028_283.1531	0.515197	0.00160901	0.90142		other
3.048_380.1798	2.24777	0.0363202	0.811086		other
3.05_358.087	1.2561	0.859276	0.873257	4-[(4e,6e)-3-oxo-7-phenyl-4,6-heptadien-1-yl]phenyl hydrogen sulfate	other
3.053_309.1325	3.53244	0.00339003	1.08584	Tyr-gln	up
3.071_322.1642	0.856141	0.404513	0.751443		other
3.072_533.2435	6.8585	0.000222693	1.56747		up
3.082_989.5086	0.452263	0.00510589	1.67584		down
3.083_130.063	1.7667	0.0771998	0.748791	(hydroxyethyl)methacrylate	other
3.086_302.1379	0.425684	0.0071228	1.09912	Histidylphenylalanine	down
3.088_321.1802	0.437326	0.00397133	0.884441	Arg-phe	other
3.092_266.1264	0.28849	0.00352253	0.948974	Threonylphenylalanine	other
3.098_600.2547	0.178559	0.000613525	1.91461		down
3.118_485.2483	0.473664	0.0137644	0.957291		other
3.12_173.9987	0.931154	0.533248	0.913203	4-phenolsulfonic acid	other
3.121_179.0583	0.243872	0.0390783	0.999715	Hippurate	other
3.132_154.0743	3.26287	0.0394469	1.20873		up
3.134_313.1023	0.605121	0.185008	0.488145		other
3.136_394.1954	3.9129	0.00267179	1.33001	Diflucortolone	up
3.139_445.2173	1.45258	0.142186	0.636012		other
3.142_430.2179	3.0022	0.00157301	1.3898		up
3.16_323.133	2.99501	0.0193904	1.00441	Tolciclate	up
3.164_317.1951	0.294063	0.00297492	1.23582		down
3.183_305.1376	3.00078	0.000837878	1.1199	Imazamox	up
3.188_340.1118	2.56941	0.0115023	0.98805		other
3.189_120.0575	1.42414	0.0378299	0.714561	Acetophenone	other
3.189_148.0525	1.43519	0.0338155	0.70282	Trans-cinnamic acid	other
3.194_138.0317	1.11762	0.957322	0.9965	Salicylic acid	other
3.194_166.063	1.42449	0.0376184	0.713164	3-phenyllactic acid	other
3.194_278.1265	0.552703	0.00754696	0.698898	7098783	other
3.195_433.1598	1.44228	0.386875	0.598767		other
3.195_510.207	3.41024	0.000286048	1.13673		up
3.195_92.0626	1.63402	0.396629	0.846833	Toluene	other
3.196_136.0525	1.52151	0.647426	0.831035	4-toluic acid	other
3.2_313.1023	0.602934	0.224927	0.526228		other
3.2_330.0924	0.528543	0.176226	0.788592		other
3.2_366.1905	0.470448	0.00334337	0.836546		other
3.205_318.1328	2.59203	0.00387885	0.98749	His-tyr	other
3.207_188.1049	0.427548	0.450476	0.779132	Azelaic acid	other
3.208_523.2273	0.355734	0.00678613	1.47373		down
3.228_577.2712	1.82126	0.299021	0.809694		other
3.229_380.1908	0.321247	0.000831655	1.15719		down
3.233_317.1951	0.394698	0.00536957	0.971676		other
3.234_210.0892	1.61361	0.178906	1.35302	3-(3,5-dimethoxyphenyl)propanoic acid	other
3.237_654.2623	3.32005	0.0073602	0.878518		other
3.24_560.2965	0.348349	0.00589306	1.24819		down
3.247_220.004	0.0796274	0.34212	1.49869		other
3.249_312.1144	1.61871	0.111964	0.64359	Met-tyr	other
3.252_165.0427	1.52849	0.271952	0.814443	Am9627000	other
3.26_421.206	2.17781	0.0411798	1.00576		up
3.267_320.1584	3.52793	0.00339154	1.1788		up
3.275_339.1907	1.87681	0.0489239	1.12045		up
3.275_451.2048	7.45573	0.0030199	1.38648		up
3.28_209.1212	0.707202	0.0796073	0.900034		other
3.281_230.1629	1.59078	0.0272513	0.756128	Leu-val	other
3.284_393.1273	0.628332	0.384116	0.676451		other
3.291_350.169	1.2673	0.104152	0.73408		other
3.293_430.2178	4.78206	0.0294779	0.988487		other
3.297_353.1589	1.96247	0.0244745	0.891202		other
3.298_297.1073	1.12508	0.47856	0.606641	Nelarabine	other
3.3_463.243	0.38561	0.00665081	1.02539		down
3.303_573.1224	0.890311	0.185214	0.584016		other
3.305_384.1535	3.72974	0.00973037	1.24045		up
3.315_451.2166	3.7291	0.0344943	0.88199		other
3.316_391.1957	3.40698	0.006751	1.10492	Binodenoson	up
3.317_275.1268	1.63513	0.0218133	0.675099	Alanyltryptophan	other
3.317_341.1489	2.7435	0.00618782	1.15374	His-trp	up
3.32_204.09	1.82135	0.00234544	0.879857	L-tryptophan	other
3.328_606.2862	5.29912	0.00217137	1.53167		up
3.331_350.1594	2.54606	0.0118457	0.994887		other
3.337_397.1343	2.19423	0.262122	0.826169		other
3.341_393.1273	0.0980043	0.00141175	1.59303		down
3.342_189.0427	2.9766	0.00867021	1.43131	Kynurenic acid	up
3.342_487.2387	3.61773	0.00208102	1.45476		up
3.346_359.2058	1.99926	0.038061	0.923359		other
3.352_873.4752	0.652659	0.00471438	1.44876		down
3.364_373.2215	1.30652	0.460918	0.74239		other
3.378_407.1807	4.79412	0.0015668	1.33831		up
3.387_205.1313	0.00512519	0.176243	0.889588	Panthenol	other
3.392_205.0769	7.61866	6.92751e-05	1.48978	N-propionylmethionine	up
3.415_294.1579	0.641288	0.140164	0.533385	Troxipide	other
3.417_305.1224	2.84845	0.00290205	1.33222		up
3.419_242.1266	3.2988	0.00146847	1.29096		up
3.428_601.3073	5.08502	0.000653067	1.20872		up
3.436_287.1844	2.10271	0.00955878	0.815842		other
3.444_205.0739	2.23534	0.000723799	1.31041	Indole-3-lactic acid	up
3.447_393.165	4.5412	0.00107822	1.45742		up
3.452_608.2554	3.3204	0.000939356	1.60185		up
3.457_417.2224	5.90942	4.04666e-05	1.44999		up
3.469_319.1566	2.70824	0.000549941	1.07083	(e)-oxetorone	up
3.477_359.2058	2.68768	0.00121227	0.990791		other
3.48_303.1794	4.74755	0.00164453	1.24988		up
3.48_366.1752	3.66515	0.00361876	1.04805		up
3.485_565.2502	5.78571	0.000661729	1.48847		up
3.487_909.4232	0.0359868	0.000493064	1.77941		down
3.489_152.0474	0.985193	0.545696	0.439799	Mandelate	other
3.49_317.1951	1.62043	0.04418	0.708714		other
3.495_367.1745	2.44171	0.00952743	0.975623		other
3.496_545.3052	5.36362	0.000457892	1.55923		up
3.499_193.074	1.49542	0.855845	0.53294	2-methylhippuric acid	other
3.505_261.1111	2.1602	0.0126653	1.03324	Imazapyr	up
3.512_472.2895	3.99389	0.00201207	1.34617		up
3.518_242.1265	2.64007	0.0024392	1.04923		up
3.518_305.1224	2.00056	0.00877812	0.840131		other
3.522_323.1482	2.12342	0.0061864	0.832215		other
3.523_353.1589	2.07674	0.0394479	0.820965		other
3.525_186.1368	3.79622	0.00415926	2.1351	Capuride	up
3.529_387.212	4.70224	0.0343844	0.844764		other
3.534_454.1557	1.5479	0.649023	0.348898		other
3.539_470.2489	0.987101	0.186994	1.41997		other
3.539_567.2295	5.88799	0.00101838	1.30174		up
3.547_596.1496	0.899015	0.33054	0.391075		other
3.552_450.1863	5.46425	0.000981181	1.50914	Timobesone acetate	up
3.552_507.2075	5.26513	0.000305492	1.5461		up
3.555_510.207	5.76499	0.000369905	1.54757		up
3.557_597.2397	7.24484	0.000135781	1.51464		up
3.559_305.1409	1.52137	0.328744	0.822289	6,6,9,12-tetramethyl-6,12-dihydro-11h-isochromeno[4,3-c]quinolin-11-one	other
3.561_437.1911	4.99656	0.000926225	1.39488		up
3.563_131.0946	1.88244	0.0459614	1.50243	L-(+)-leucine	up
3.564_173.1056	3.38828	0.000574524	1.84297	N-acetyl-d-alloisoleucine	up
3.568_428.1797	0.76186	0.426093	0.406759		other
3.571_364.1848	1.89427	0.129473	0.884142		other
3.577_423.1755	1.83158	0.00878989	0.760756	Neolinustatin	other
3.59_175.0633	2.26322	0.273213	0.869239	Indole-3-acetic acid	other
3.597_131.0735	2.26114	0.289027	0.863889	Skatole	other
3.607_416.2385	3.61911	0.000437454	1.13863		up
3.608_384.1535	2.73923	0.00932199	0.9926		other
3.61_152.0296	2.22124	0.797229	0.96322	Mfcd00040022	other
3.611_359.2058	0.947926	0.911047	0.334589		other
3.616_129.0578	2.272	0.271684	0.87051	Leucoline	other
3.617_407.1806	3.95969	0.0109927	1.23621		up
3.625_195.0531	2.78307	0.43529	1.92953	2-hydroxyhippuric acid	other
3.625_924.3964	5.36251	0.000498695	1.67647		up
3.639_390.0591	3.61373	0.0280115	1.55127		up
3.645_464.2019	4.03556	0.00265929	1.35912		up
3.66_431.238	4.28358	0.00182036	1.29436		up
3.661_327.1795	2.85527	0.00339825	1.19449		up
3.666_376.1597	1.61951	0.0798712	0.925396		other
3.668_313.1638	1.8375	0.0370252	1.06574		up
3.68_521.2228	4.07457	0.00372768	1.1675		up
3.69_970.5285	0.611843	0.00376223	1.56507		down
3.691_457.2536	1.43987	0.221218	0.715363		other
3.695_301.2002	1.53113	0.0680933	0.749006		other
3.7_228.1474	1.56766	0.130162	0.808069	Leucylproline	other
3.703_164.0474	1.17338	0.474109	0.630369	Phenylpyruvic acid	other
3.716_379.1745	3.35808	0.00425763	1.25081		up
3.718_955.4672	0.857552	0.73429	0.354966		other
3.72_555.1487	1.38189	0.661698	0.603949		other
3.724_285.1687	0.260568	0.00468964	1.23706	Leu-gly-pro	down
3.73_262.1348	2.12144	0.0265207	0.915586	Methionylleucine	other
3.776_448.1992	1.57495	0.164246	0.43722	Obliquine	other
3.798_180.0648	0.387072	0.680138	1.63889	Theophylline	other
3.802_375.1797	0.405293	0.00342609	0.913048		other
3.803_438.1752	0.388792	0.00137278	0.972106	Turofexorate isopropyl	other
3.839_378.2004	3.74077	0.00809423	1.21639	Pentosidine	up
3.843_334.1741	2.24484	0.076192	1.09686		other
3.847_721.3519	3.48801	0.0060102	1.30649		up
3.85_288.0303	0.915806	0.525767	0.767436	2-hydroxy-5-[(5-oxotetrahydro-2-furanyl)methyl]phenyl hydrogen sulfate	other
3.853_361.1673	1.82723	0.0217917	0.716486	Veliflapon	other
3.853_424.1629	1.64496	0.0520664	0.711622		other
3.855_407.1807	4.78935	0.003489	1.20874		up
3.855_425.1796	4.15051	0.0039244	1.17915		up
3.855_785.1608	0.546137	0.254779	0.516353	Flavin adenine dinucleotide (fad)	other
3.867_359.2058	1.58632	0.150196	0.684623		other
3.867_394.2066	2.12767	0.119521	0.862187		other
3.889_185.9479	9.0392	0.783108	0.323851		other
3.903_404.2273	0.103991	0.00108062	1.65807	H3hp-do3a	down
3.909_315.2159	2.59678	0.0140621	0.986052		other
3.918_763.3753	3.64439	0.0045583	1.28467		up
3.919_629.3039	1.38629	0.163053	0.542543		other
3.934_216.1197	0.762524	0.0809273	0.864001	N-α-l-acetyl-arginine	other
3.935_207.0895	2.01311	0.00842972	1.54733	N-acetyl-l-phenylalanine	up
3.935_301.2002	2.09367	0.051068	0.860361		other
3.942_439.1448	2.77562	0.0295339	1.25897		up
3.96_276.1108	1.79861	0.0164567	0.873282	Oxagrelate	other
3.96_339.1068	1.48613	0.0798958	0.750742	2,6-pyridinedicarboxylic acid, 4-(((4-amino-1-carboxy-4-oxobutyl)imino)ethylidene)-1,2,3,4-tetrahydro-	other
3.978_364.1848	4.86292	0.0187745	0.896193		other
3.999_374.0642	5.41982	0.00170119	1.21272		up
4.005_696.3106	3.91887	0.001549	1.36159		up
4.008_488.2593	4.86082	0.00148584	1.30683		up
4.022_334.1741	4.1404	0.0100505	1.16218		up
4.024_217.0772	10.2593	0.464269	0.780218	Captopril	other
4.027_717.3573	0.14458	0.00257457	1.52749		down
4.029_156.0787	3.09231	0.612734	0.892444	2,5-dimethyl-4-ethoxy-3(2h)-furanone	other
4.061_351.1796	1.19927	0.572708	0.605473		other
4.066_465.2222	3.40246	0.00500587	1.16674		up
4.069_880.4448	0.215186	0.00218225	1.21895		down
4.073_544.285	1.32111	0.0922827	0.721608		other
4.082_565.2504	7.12877	0.000306051	1.6721		up
4.092_331.2108	0.650691	0.166365	0.693777	Marimastat	other
4.097_208.0736	8.71422	0.330874	1.1837	(2e)-3-(3,4-dimethoxyphenyl)acrylic acid	other
4.104_535.2384	6.51144	0.000394925	1.61197		up
4.115_636.2884	5.81536	0.000340813	1.56935		up
4.118_328.1424	0.473623	0.0460399	0.699512	Tyr-phe	other
4.124_395.206	2.65861	0.00253939	0.955954		other
4.128_394.2066	0.950502	0.737051	0.559333		other
4.128_442.2428	0.421224	0.00149833	1.02972		down
4.137_522.2432	6.02827	0.000654362	1.40607		up
4.14_503.2588	1.42109	0.424158	0.890054		other
4.141_339.1021	1.40078	0.448501	0.760032		other
4.142_366.1211	1.07166	0.387868	0.780722	N-[(2e)-3-(3,4-dihydroxyphenyl)-2-propenoyl]tryptophan	other
4.154_315.2159	3.17098	0.00676637	0.994432		other
4.168_506.2373	3.32032	0.00535923	1.04465		up
4.169_333.1326	2.35859	0.177509	0.750169	Oglufanide	other
4.169_396.1284	0.609476	0.124438	0.685639		other
4.183_410.1725	3.61667	0.00341199	1.21246	Mangostin	up
4.184_456.1046	0.756906	0.464733	0.454659	Flavin mononucleotide (fmn)	other
4.188_398.1691	4.56727	0.00138511	1.29693	N-benzoyl-d-arginine-4-nitroanilide	up
4.191_555.2337	0.227472	0.00251273	1.44818		down
4.193_373.2215	1.87161	0.0305197	0.825137		other
4.195_567.3023	0.255058	0.00449746	1.11626		down
4.204_388.1749	0.408088	0.0226467	1.07406	12-o-î²-d-glucopyranosyloxyjasmonic acid	down
4.223_609.2759	3.06271	0.0726858	0.811412		other
4.225_502.2748	2.91501	0.00187124	1.08476		up
4.227_367.1535	1.85076	0.0223579	0.791751	Tryptophyl-tyrosine	other
4.235_364.1961	1.42718	0.0585559	0.547327		other
4.239_444.1857	3.43686	0.00529262	1.07152		up
4.24_381.1902	4.70504	0.00209595	1.20443		up
4.24_449.2373	6.59796	0.00087243	1.34109		up
4.241_582.2654	4.18547	0.00463703	1.31312		up
4.245_146.0943	0.671199	0.367039	0.77101	N-butyl lactate	other
4.245_301.2002	1.97693	0.0160912	0.731879		other
4.251_303.1583	2.84982	0.000555434	1.041	N(6)-[(indol-3-yl)acetyl]-l-lysine	up
4.252_365.1954	3.23553	0.00891473	1.06919		up
4.252_368.1585	2.68013	0.0549935	1.01216	1,2-dihexanoyl-sn-glycero-3-phosphate	other
4.255_264.1471	3.28004	0.00145024	1.16814	Vorinostat	up
4.27_358.2582	1.48766	0.0119819	0.622463		other
4.274_499.2639	2.66733	0.00282124	1.27764		up
4.275_863.418	0.817209	0.299511	0.624663		other
4.281_485.2849	4.05151	0.11718	1.22085		other
4.285_390.2302	6.09408	0.0155714	1.08732		up
4.287_266.0358	1.78526	0.0243727	1.02604	4360	up
4.291_508.3257	3.74752	0.00292045	1.34167		up
4.297_344.206	1.73418	0.0132242	0.783306		other
4.302_349.1672	1.621	0.0412559	0.659553	Fenpropathrin [ansi]	other
4.303_237.1001	1.32651	0.360065	1.1083	Ethopabate	other
4.303_493.2532	1.30236	0.87562	0.667518		other
4.308_122.0368	0.852919	0.287617	0.319757	4-hydroxybenzaldehyde	other
4.31_516.2903	1.62478	0.145204	0.766328		other
4.321_317.1951	1.83106	0.00383153	0.77495		other
4.329_385.1639	0.199909	0.000694436	1.45136		down
4.331_522.2434	4.8876	0.000402534	1.35846		up
4.332_405.2113	1.5778	0.0934257	0.891928		other
4.334_188.0143	0.589709	0.429131	0.810832	P-cresylsulfate	other
4.337_373.2215	1.42067	0.0422741	0.694723		other
4.362_488.2592	3.41334	0.00406584	1.25174		up
4.366_341.1952	3.35625	0.00130981	1.30437		up
4.372_187.1209	2.34807	0.00796471	1.3475	Pivagabine	up
4.376_550.2741	1.02094	0.992956	0.706206		other
4.378_378.2116	0.375836	0.00227153	1.025	Cebranopadol	down
4.379_386.2643	2.63303	0.00721347	0.868391		other
4.38_315.2158	0.429803	0.00569071	0.956954		other
4.385_459.2693	2.25899	0.352985	0.426228		other
4.389_180.0787	1.87598	0.692818	0.864626	Propylparaben	other
4.397_408.2011	0.294679	0.00650181	1.23038		down
4.401_456.2107	1.10521	0.365663	0.751832		other
4.409_350.1803	1.29974	0.0392373	0.404101		other
4.412_393.1902	0.199177	0.00201977	1.13395		down
4.42_492.233	3.7236	0.00114495	1.40465		up
4.421_287.1844	2.08339	0.015055	0.762692		other
4.421_412.2323	2.48797	0.00379732	0.948543		other
4.44_301.2002	0.477732	0.124888	0.615753		other
4.441_341.1953	2.41956	0.00383824	0.913464		other
4.442_659.3254	3.48919	0.00463107	1.152	Aripiprazole lauroxil	up
4.455_345.2265	2.02396	0.0142844	0.786628		other
4.46_391.1746	0.405642	0.0115573	0.943533		other
4.465_317.1951	1.46254	0.073657	0.86361		other
4.465_380.1909	1.27215	0.219779	0.893248		other
4.466_602.3025	4.03652	0.0037047	1.28128		up
4.467_458.2488	3.82331	0.00283767	1.25714	Astemizole	up
4.477_361.2037	2.10836	0.0227453	0.986847	Octocrylene	other
4.481_800.3379	0.306131	0.00578988	1.75004		down
4.49_545.2801	5.18198	0.00577511	1.19676		up
4.493_887.3706	0.436658	0.0367015	1.53668		down
4.503_373.2215	2.12478	0.00322949	0.973605		other
4.503_587.3156	7.68233	0.00642679	1.24261		up
4.507_367.1417	4.53591	0.00182899	1.46593		up
4.512_304.1457	6.08471	0.00152302	1.6241		up
4.517_679.3318	13.2831	0.000565165	1.54653		up
4.521_335.1306	2.30759	0.00559758	0.878114	Met-trp	other
4.523_375.183	6.53809	0.000708596	1.40848	Cyphenothrin	up
4.529_425.1622	2.15435	0.0294609	1.01509	Domperidone	up
4.529_719.3726	4.81573	0.0023634	1.54736		up
4.541_573.3128	2.09361	0.029988	0.728747		other
4.548_686.2944	0.297731	0.00543847	1.73998		down
4.55_341.1952	3.10277	0.00258185	1.32874		up
4.564_488.2592	3.96627	0.00242929	1.35555		up
4.572_287.1844	2.30288	0.000277149	0.944874		other
4.574_348.1898	1.97455	0.120321	0.911909		other
4.579_632.34	4.56165	0.0020469	1.45763		up
4.58_116.0837	2.06914	0.2087	0.979435	Hexanoic acid	other
4.581_429.1901	0.341695	0.00503024	1.47919		down
4.586_517.2743	8.1556	0.00201489	1.44283		up
4.592_491.2853	0.200772	0.00190088	1.65229		down
4.605_545.2801	4.43428	0.00134286	1.23172		up
4.607_315.2159	0.739084	0.311056	0.483558		other
4.612_559.2972	5.59091	0.00124874	1.21974		up
4.613_492.2695	0.464948	0.00928319	1.57566		down
4.613_718.2987	0.27967	0.0029876	1.40489	Verteporfin	down
4.614_557.2492	0.463521	0.00430473	1.6761	N-[(5ar,6as,7s,9z,10as)-9-[amino(hydroxy)methylene]-4,7-bis(dimethylamino)-1,10a,12-trihydroxy-8,10,11-trioxo-5,5a,6,6a,7,8,9,10,10a,11-decahydro-2-tetracenyl]-n~2~,n~2~-dimethylglycinamide	down
4.621_359.2057	0.487436	0.0233759	0.813034		other
4.621_689.3446	1.93211	0.0315027	0.816808	Nepaline	other
4.627_634.2123	1.05869	0.83643	0.131754		other
4.634_150.068	1.98854	0.219051	0.942552	3,4-dimethylbenzoic acid	other
4.635_244.1784	1.73141	0.00134855	0.721785	Leu-leu	other
4.637_392.2272	2.09651	0.0297878	0.752753		other
4.638_329.2315	2.77274	0.00135463	0.939708		other
4.641_365.1954	3.00573	0.00222172	1.09733		up
4.657_218.0553	2.3539	0.268097	0.968368		other
4.662_345.2265	2.35078	0.00773227	1.05767		up
4.663_296.1194	2.54863	0.00196593	1.01788	Glycyclamide	up
4.678_189.079	1.92734	0.266375	0.8899	Methyl indole-3-acetate	other
4.678_703.353	13.8627	0.00334843	1.18725		up
4.683_543.326	3.80598	0.0223618	1.17769		up
4.704_449.2274	4.91775	0.00167848	1.61064		up
4.71_221.1052	1.90052	0.0227919	1.14327	Carbofuran	up
4.716_457.2213	0.218081	0.00206054	1.39851		down
4.729_422.144	1.15977	0.644754	0.695143	Lamiide	other
4.729_439.134	1.05605	0.524574	0.775816		other
4.751_372.2376	1.80382	0.0528325	0.737048		other
4.759_335.1847	2.34479	0.00465819	0.956705		other
4.759_680.2837	4.32613	0.00383184	1.4665		up
4.772_499.3003	1.21925	0.612805	1.09306		other
4.773_348.1898	2.44869	0.0975684	1.06171		other
4.774_657.2774	4.63939	0.00058647	1.53605		up
4.776_486.28	3.26758	0.00577804	1.11313		up
4.779_329.2315	2.97194	0.0017819	1.05412		up
4.788_187.0633	1.31802	0.739845	0.587415	Indole-3-acrylic acid	other
4.792_351.1796	2.35406	0.00533648	0.93965		other
4.815_775.3217	0.197274	0.00190056	1.72904		down
4.83_540.2213	0.623434	0.0209625	1.03234	(1r,8e,9z,14s,15s,17r)-8-ethylidene-15-[(2r)-1-hydroxy-2-propanyl]-17-methyl-3,11-dioxo-2,6,12-trioxatricyclo[12.2.1.0~4,9~]heptadeca-4,9-dien-7-yl beta-d-glucopyranoside	down
4.837_541.3104	0.300529	0.00741042	1.15702		down
4.849_356.1078	4.16154	0.0116645	1.07464		up
4.861_574.2217	2.13853	0.0144923	1.15376		up
4.862_715.378	0.439523	0.00357678	1.74643		down
4.865_420.2487	4.98719	0.00201757	1.16684		up
4.865_566.2708	4.52341	0.00175818	1.42172	?-antiarin	up
4.872_586.3079	6.2644	0.000390016	1.36938		up
4.876_301.2002	2.32544	0.0075459	0.93461		other
4.878_416.2637	4.42953	0.00806295	1.20138		up
4.879_479.2602	4.09604	0.0487771	1.16838		up
4.892_321.169	2.09646	0.00812779	0.869564	Gabexate	other
4.9_577.2866	3.93038	0.00103531	1.59438		up
4.907_382.1743	4.25068	0.00274253	1.13491		up
4.91_404.2063	1.57806	0.0834509	0.576492	Flunarizine	other
4.915_472.2645	6.77052	0.000504783	1.38638		up
4.92_424.1882	4.13815	0.00300402	1.25553	Β-mangostin	up
4.931_345.2265	1.96325	0.00161437	0.793979		other
4.938_553.2739	1.42589	0.195546	0.832803		other
4.944_260.9619	1.41282	0.686929	0.924598		other
4.944_737.3367	5.30858	0.000561911	1.42346		up
4.949_180.1151	2.96298	0.00249632	1.52881	3-bha	up
4.953_319.1534	3.01038	0.00600206	0.8349		other
4.957_517.3107	6.76501	0.00117073	1.48632		up
4.966_516.2903	1.74014	0.0278219	1.08742		up
4.966_848.3756	0.520701	0.0095105	1.75981		down
4.975_686.363	1.41865	0.0951494	0.819323		other
4.982_172.11	0.743001	0.35714	0.750153	Oi1695000	other
4.982_407.2059	2.99637	0.000554141	1.0995		up
4.983_372.2376	1.52328	0.0488247	0.72933		other
4.984_680.3161	4.33085	0.000911901	1.60789		up
4.988_402.248	0.352487	0.00263366	1.5499	(5e)-2,10-diamino-5-{[(5-amino-5-carboxypentyl)amino]methyl}-5-undecenedioic acid (non-preferred name)	down
4.989_465.2434	0.382459	0.00306491	1.47761		down
4.993_529.2855	3.7878	0.0784912	0.79287		other
5.02_686.2944	0.158646	0.4794	1.18875		other
5.027_600.3234	3.6755	0.00275766	1.53458		up
5.044_136.0347	2.39941	0.890613	1.04589	969970	other
5.054_315.2158	2.27215	0.000866735	0.884995		other
5.064_317.174	1.96806	0.00877656	0.884018	Leucyltryptophan	other
5.071_530.3058	4.57621	0.00222913	1.48147		up
5.076_745.3992	6.40668	0.000303556	1.58455		up
5.088_217.9199	10.5238	0.725228	0.375684		other
5.09_407.2059	2.90755	0.000370069	1.14409		up
5.096_335.1847	3.01849	0.00936047	1.14829		up
5.098_503.2952	5.02506	0.00281654	1.44998		up
5.098_566.292	4.90828	0.000672453	1.53158	3,3'-(7,12-diethyl-3,8,13,17-tetramethyl-2,18-porphyrindiyl)dipropanoic acid	up
5.12_345.2265	0.937739	0.536671	0.420179		other
5.12_519.2688	1.94985	0.0146161	0.829586		other
5.121_408.2222	0.879611	0.587488	0.396039		other
5.121_634.3091	3.23011	0.0158859	1.10519		up
5.126_392.2161	1.93657	0.0381001	1.0186		up
5.128_483.2117	4.25244	0.000664779	1.52691		up
5.128_671.3616	5.21701	0.00192575	1.45093		up
5.129_455.2116	2.04745	0.0220003	1.07976	5-ribosylparomamine	up
5.131_394.2066	2.07611	0.00368039	0.871217		other
5.136_677.3167	5.06322	0.000416945	1.551		up
5.159_372.2739	2.37117	0.0146624	0.777988		other
5.172_506.2485	6.0904	0.00100609	1.47885		up
5.176_586.3331	0.108748	0.00180495	1.4126		down
5.179_616.3202	4.15284	0.00581774	1.2515		up
5.2_445.2537	2.03038	0.0893829	0.835543		other
5.207_436.217	2.75956	0.00215209	1.1116		up
5.209_373.2215	2.87966	0.00178238	1.17738		up
5.209_727.4251	5.50307	0.011962	1.2247		up
5.214_630.3606	5.95774	0.00214868	1.46563		up
5.219_358.2218	1.00192	0.822046	0.378843		other
5.221_658.3664	5.00503	0.000237305	1.25378		up
5.227_430.2793	0.345982	0.00976911	1.21914		down
5.228_684.2898	5.73515	0.0010593	1.53931		up
5.239_563.2711	5.92453	0.00593754	1.32978		up
5.243_315.2158	2.21398	0.00508449	0.887414		other
5.252_301.2002	1.78416	0.0550651	0.838358		other
5.253_364.196	1.57686	0.103023	0.798506		other
5.259_140.1202	1.87987	0.0172491	1.20567	(e)-non-2-enal	up
5.259_343.2472	2.57769	0.00770841	0.983026		other
5.261_634.3092	4.46465	0.00319103	1.36595		up
5.266_571.3336	2.79456	0.032543	1.07613		up
5.269_139.027	0.872403	0.275712	0.564263	6-hydroxynicotinic acid	other
5.272_502.2748	4.57083	0.00087608	1.33567		up
5.274_394.2065	1.47418	0.0374854	0.657799		other
5.279_355.2109	2.90905	0.00584966	1.17398		up
5.28_418.2066	2.77103	0.00426856	1.13853		up
5.281_463.253	0.502662	0.0351371	1.23683		down
5.285_767.3489	8.50935	0.000103136	1.57561		up
5.294_249.0492	12.1941	0.563139	0.565533		other
5.303_584.26	5.49639	0.000359266	1.68797		up
5.309_654.2777	4.53031	0.000646165	1.57666		up
5.318_160.11	0.866413	0.541673	0.759422	8-hydroxyoctanoic acid	other
5.319_426.2004	3.82749	0.00239136	1.32684		up
5.32_362.2055	4.50002	0.00238855	1.3143		up
5.339_744.4151	7.17402	0.000797176	1.55581		up
5.342_634.3092	3.99677	0.00213699	1.45629		up
5.35_530.3059	6.33294	0.000493022	1.52842		up
5.354_593.3026	5.09859	0.000514306	1.52841	Integerrine	up
5.357_617.242	2.40896	0.626095	0.435891		other
5.358_554.2445	2.35303	0.715651	0.35621	D-pantethine	other
5.37_372.2739	2.13906	0.0125379	0.835605		other
5.374_174.1004	0.980154	0.334618	0.583723	L-theanine	other
5.377_379.2109	2.31594	0.00855832	1.28412		up
5.379_597.255	5.26921	0.000610448	1.59169		up
5.383_755.328	4.65139	0.00126383	1.42809		up
5.384_145.0528	1.85544	0.00447039	0.943405	Fg7175000	other
5.389_540.2325	5.79122	0.000849536	1.45107		up
5.394_623.2933	6.87284	0.000659788	1.26295		up
5.397_301.2002	1.21297	0.114662	0.375161		other
5.399_364.196	1.39948	0.0295797	0.575165		other
5.408_515.2951	1.23353	0.0719805	1.19409		other
5.408_725.3158	6.94858	0.000274684	1.53419		up
5.409_577.2866	4.60484	0.000980873	1.422		up
5.423_426.2004	5.30248	0.00140192	1.49047		up
5.437_668.2931	6.41284	0.00043662	1.62108		up
5.444_480.2007	6.47438	0.000959129	1.39644	Acevaltrate	up
5.447_527.3314	0.503094	0.0505919	1.04285		other
5.453_520.264	4.92906	0.00210873	1.35773		up
5.456_691.3319	4.03969	0.00380535	1.3918		up
5.459_406.2429	1.51571	0.0121425	0.594667		other
5.46_278.1629	1.53565	0.0146533	0.599024	Ro 20-1724	other
5.463_343.2472	1.39407	0.054077	0.439086		other
5.475_826.3638	5.25745	0.000751161	1.50046		up
5.482_680.3162	9.21411	9.12737e-05	1.74551		up
5.491_769.3433	6.36252	0.000275627	1.64162		up
5.525_365.1953	2.2667	0.0027876	0.848213		other
5.539_641.2828	6.80162	0.000442527	1.6089	(9e,11s,12s,13r,14s,16r,17s,18s)-2,11,13,15,17,27,29-heptahydroxy-3,7,12,14,16,18,22-heptamethyl-8,30-dioxa-24-azatetracyclo[23.3.1.1~4,7~.0~5,28~]triaconta-1(29),2,4,9,19,21,25,27-octaene-6,23-dione	up
5.554_657.3825	4.90302	0.00140074	1.12989		up
5.56_536.2588	9.39056	0.000450363	1.4875		up
5.565_634.3092	6.3509	0.00625574	1.25036		up
5.566_170.0943	0.721712	0.135279	0.716306	2-(diethoxymethyl)furan	other
5.567_479.238	6.36356	0.00040056	1.40613		up
5.589_519.2688	3.9785	0.00112178	1.5363		up
5.59_523.2425	0.132796	0.000782046	1.8913		down
5.594_506.2486	9.09096	0.113396	0.772524		other
5.6_858.3554	4.89218	0.000560392	1.56598		up
5.602_611.2725	6.19784	0.000398498	1.60242		up
5.627_408.1933	4.49376	0.00231224	1.23349	Silafluofen	up
5.629_796.354	5.72274	0.000901616	1.42316		up
5.664_685.3791	3.82452	0.00405294	1.09232		up
5.674_529.322	5.50845	0.00112825	1.49227		up
5.69_351.1585	2.42287	0.00167159	0.934847	Trp-phe	other
5.713_806.3956	2.7662	0.0208049	1.01739		up
5.719_768.4211	0.223929	0.00586522	1.5358		down
5.738_433.2425	1.46369	0.0490921	1.07675		up
5.74_365.1953	0.972291	0.847264	0.593452		other
5.741_428.1909	1.0858	0.817746	0.642753	Pyridinoline	other
5.763_1000.5417	1.22975	0.487202	0.676483		other
5.765_349.2004	2.39718	0.0176658	1.04101	4-[(2r)-2-(aminomethyl)-2-(hydroxymethyl)-5-oxo-1-pyrrolidinyl]-3-(3-pentanylamino)benzoic acid	up
5.772_420.2586	1.55993	0.0741775	0.946588		other
5.786_513.222	4.75267	0.00105328	1.52268		up
5.795_629.3768	1.28573	0.244574	0.46221		other
5.796_741.4296	0.149536	0.00186982	1.48547		down
5.798_763.4132	0.168702	0.00157368	1.48136		down
5.806_570.2445	5.20106	0.000404425	1.48634		up
5.807_426.1904	3.39271	0.00190071	1.19032	(+)-abscisic acid beta-d-glucopyranosyl ester	up
5.812_312.1474	0.892265	0.830295	0.15691	Mfcd00020424	other
5.835_335.1847	2.36386	0.021874	1.01027		up
5.843_406.2317	2.53723	0.0308612	1.09205		up
5.858_469.2271	2.80198	0.00951628	1.14616		up
5.859_222.0891	2.1553	0.0247642	1.3996	Monobutyl phthalate	up
5.891_662.3402	4.15699	0.000667924	1.46153		up
5.925_922.4947	0.132592	0.000591002	2.03848		down
5.951_376.2212	2.53559	0.129614	1.05694		other
5.959_626.4022	0.230659	0.00679897	1.26915		down
5.964_558.3386	2.59781	0.0599045	0.717558		other
5.984_654.3968	0.995669	0.982039	1.01263	Filipin iii	other
6.008_673.2796	2.52106	0.0123199	1.23676		up
6.023_151.0092	1.01607	0.324569	0.435535	2-hydroxybenzothiazole	other
6.025_440.216	2.02211	0.0387329	0.996464		other
6.097_376.2212	2.57253	0.0321062	0.998605		other
6.104_440.216	2.39642	0.0133574	0.94728		other
6.106_548.295	3.317	0.0131409	1.11839		up
6.124_357.263	1.95411	0.120242	0.989348	Leucyl-leucyl-norleucine	other
6.125_420.2586	1.74008	0.0711953	0.913708		other
6.167_410.2055	4.51848	0.0026634	1.31728		up
6.175_767.3644	10.4538	0.00044106	1.60104		up
6.292_447.2582	1.7118	0.0432122	1.01062		up
6.318_254.0577	3.0216	0.0161539	2.51002	Daidzein	up
6.343_555.364	4.98611	0.00264152	1.35592		up
6.38_875.4546	3.32907	0.0532282	1.08335		other
6.388_850.4235	6.0272	0.000370253	1.56688		up
6.448_753.4315	6.49832	0.00135229	1.49995		up
6.504_770.458	5.54592	0.00299168	1.36288		up
6.563_272.0682	0.0713783	0.0818494	0.954469	Naringenin	other
6.575_642.3969	5.84974	0.000933843	1.62288		up
6.679_390.2368	1.67983	0.111439	0.498889		other
6.728_302.079	0.0375598	0.143201	0.745876	Hesperetin	other
6.729_807.4409	0.136408	0.00423107	1.61501		down
6.74_270.0526	2.13455	0.0712051	2.34841	Genistein	other
6.744_406.1993	0.663564	0.0725461	0.964089	11,11'-carbonylbis(7,11-diazatricyclo[7.3.1.0~2,7~]trideca-2,4-dien-6-one)	other
6.744_423.1894	0.669561	0.0792052	0.937449	Neopetasitenine	other
6.801_148.0221	0.519916	0.64473	0.545457		other
6.801_205.0561	0.512406	0.7245	0.523512		other
6.821_391.2208	17.7013	0.730169	0.710204		other
6.856_815.4574	1.51082	0.0466267	1.11329		up
6.985_744.4191	4.95776	0.0262347	1.06832		up
7.024_168.1514	1.74453	0.00861266	1.10969	Undecenal	up
7.098_300.1936	3.25212	0.00506672	1.80664	13,14-dihydro-15-keto-tetranor prostaglandin f1α	up
7.163_678.3984	0.20084	0.00684082	1.53207		down
7.173_188.1413	1.18907	0.790607	0.825385	3-hydroxydecanoic acid	other
7.174_174.0251	0.37436	0.0224671	0.910467	Brassilexin	other
7.192_232.1673	1.99573	0.0261193	1.29516		up
7.196_422.1942	1.25701	0.633599	0.962901	Valtrate	other
7.215_368.1659	1.98841	0.892147	0.897737	Testosterone sulfate	other
7.547_214.1569	1.62486	0.647184	1.11606	3-oxolauric acid	other
7.549_232.0289	718.967	0.911439	1.63385		other
7.549_318.0659	602.403	0.923519	1.63075	Belinostat	other
7.761_253.1789	0.19496	0.312125	1.77876		other
7.768_375.2523	0.684218	0.080935	0.863375		other
7.768_438.2478	0.712385	0.0960655	0.841557		other
7.809_158.1307	0.349916	0.115848	0.629129	Nonanoic acid	other
7.837_432.1785	4.21869	0.634834	1.54648	Salvinorin a	other
7.876_354.2407	4.08049	0.000148933	1.84941	11β-13,14-dihydro-15-keto prostaglandin f2α	up
7.916_261.0899	0.407185	0.0698589	0.954678		other
7.927_264.0718	0.17898	0.503429	0.402352	11-bromoundecanoic acid	other
7.955_395.2132	1.58212	0.601349	0.304337		other
8.015_249.1046	1.36239	0.367288	0.71794		other
8.063_395.2132	2.08449	0.246281	0.487382		other
8.075_264.1359	9.2232	0.683513	0.326934	(±)-abscisic acid	other
8.21_334.2145	1.53916	0.173705	0.365793	Bicyclo prostaglandin e2	other
8.282_315.2046	13.4684	0.97991	0.475655	Butoctamide	other
8.331_216.1724	1.27355	0.809135	0.818876	12-hydroxydodecanoic acid	other
8.331_238.1237	0.487254	0.815384	0.483219	Chloromebuform	other
8.379_312.23	1.00284	0.989727	0.394145	(+/-)9-hpode	other
8.392_460.2095	0.649437	0.0865274	0.529937	Tu4153400	other
8.449_338.2458	1.96301	0.0303244	0.806909	11-deoxy prostaglandin f2β	other
8.613_268.2036	1.64478	0.443354	0.912995		other
8.641_336.23	1.19311	0.792573	0.670566	8(s),15(s)-dihete	other
8.686_307.1816	0.0363446	0.284742	1.32598		other
8.689_375.1692	0.0546051	0.125784	1.45011	N-[2-(3,4-dimethoxyphenyl)ethyl]-3-(1-hydroxy-3-methoxy-4-oxo-2,5-cyclohexadien-1-yl)propanamide	other
8.689_392.1593	0.0835946	0.0399251	1.50375		down
8.724_252.1393	0.527707	0.661293	0.70002		other
8.74_257.1989	0.309151	0.0450514	1.27858	N-lauroylglycine	down
8.743_342.1767	0.318575	0.0531445	1.25629		other
8.759_406.175	0.0683369	0.324154	0.538109	Myxochlin a	other
8.76_321.1974	0.0656935	0.529666	0.579252		other
8.76_389.1849	0.0527208	0.37154	0.665739	2h-pyrazino(1',2':1,5)pyrrolo(2,3-b)indole-1,4(3h,5ah)-dione, 10b-(1,1-dimethyl-2-propenyl)-6,10b,11,11a-tetrahydro-3-(1h-imidazol-4-ylmethylene)-	other
8.761_336.2301	1.35113	0.424613	0.416415	15(s)-hpete	other
8.805_271.2145	1.83114	0.893018	0.383528	N-tridecanoylglycine	other
8.807_339.2022	1.82443	0.764495	0.461659		other
8.807_356.1924	1.80511	0.835295	0.530708	3-methylthiofentanyl	other
8.835_587.3574	0.279599	0.0910588	1.48177		other
8.908_294.2193	0.734004	0.168055	0.522542	13(s)-hotre	other
8.908_362.2069	0.742645	0.170128	0.507817		other
8.918_342.2884	0.0933732	0.00875935	1.61858		down
8.918_344.3041	0.0978364	0.011071	1.49121		down
8.921_378.2653	0.0972797	0.00816753	1.85368		down
8.922_388.2938	0.0932752	0.0088848	1.60796		down
8.922_432.3199	0.0520181	0.0205022	1.30707		down
8.923_405.2839	0.101781	0.0132808	1.70313		down
8.923_456.281	0.114272	0.0094471	1.64296		down
8.966_250.16	1.29527	0.622834	0.918702	(7s,13as)-7-methyl-5,8,13,13a-tetrahydro-6h-isoquinolino[3,2-a]isoquinolinium	other
9.052_534.3082	0.450681	0.777591	0.606644		other
9.054_268.1512	0.553153	0.840279	0.652875		other
9.057_366.0808	0.851919	0.903075	0.724682		other
9.059_266.1554	0.478173	0.789421	0.641813	Laurilsulfate	other
9.059_577.3698	0.660629	0.805974	0.630794		other
9.059_590.365	0.900282	0.814982	0.690515		other
9.06_366.0821	1.45337	0.448246	1.01594		other
9.061_533.3156	0.787111	0.542853	0.751521		other
9.061_554.2924	1.02931	0.769316	0.742278		other
9.062_258.8266	1.14047	0.85515	0.741192		other
9.073_564.3168	0.984882	0.628543	0.765528		other
9.115_318.2194	0.516694	0.0390592	1.10383	5-oxoete	down
9.13_244.2036	0.8824	0.466724	0.214573	Mfcd00059633	other
9.134_290.1882	3.50833	0.795956	0.949181	Octinoxate	other
9.17_364.2614	1.15039	0.825829	0.679557	Prostaglandin a1 ethyl ester	other
9.195_320.2351	0.919259	0.240753	0.645793	(+/-)11(12)-eet	other
9.196_388.2226	0.817274	0.135178	0.59395		other
9.197_405.2128	0.952187	0.266754	0.683233		other
9.197_662.4536	2.62471	0.463872	0.525515		other
9.199_456.2099	0.730977	0.0572871	0.704157		other
9.208_389.2778	0.74926	0.444745	0.683296		other
9.208_406.2679	0.75194	0.36881	0.784395		other
9.222_318.2195	0.934608	0.443423	0.828652	Steviol	other
9.229_296.2351	1.11703	0.369871	0.448766	(+/-)9-hode	other
9.253_352.2072	2.10483	0.17233	0.504865		other
9.314_346.2508	0.728646	0.218925	0.457852	Ginkgoic acid	other
9.33_322.2506	0.90865	0.484303	0.385221	15-oxoede	other
9.336_335.2129	0.0690212	0.214633	1.48906		other
9.352_280.1707	0.487073	0.416119	0.554761		other
9.363_258.2194	0.83681	0.87423	0.609017	15-hydroxypentadecanoic acid	other
9.367_683.3898	0.0671567	0.312253	0.678059		other
9.37_661.406	0.0332282	0.304506	0.702434		other
9.378_320.2351	1.06778	0.952074	0.610997	11,12-epoxy-(5z,8z,11z)-icosatrienoic acid	other
9.379_349.2288	0.0232261	0.428137	0.726934		other
9.381_720.4415	0.0283368	0.137825	0.836052		other
9.389_417.2161	0.0598509	0.311409	0.666998		other
9.396_276.1757	0.378513	0.40629	1.09419		other
9.397_434.2063	0.0962763	0.346364	0.653199		other
9.417_495.2592	0.453215	0.329538	0.65779		other
9.423_416.2887	1.24531	0.33602	0.584664		other
9.428_298.2509	1.04186	0.846864	0.404569	Ricinelaidic acid	other
9.431_366.2383	1.04336	0.64202	0.521311	Acetate2?,3?-(difluoromethylene)-5?-androstan-17?-ol	other
9.456_324.2664	0.847112	0.520145	0.535852	(11s,12e,14z)-11-hydroxy-12,14-icosadienoic acid	other
9.48_266.2243	1.58414	0.593033	0.487085	Hydroprene	other
9.494_416.2887	1.12427	0.597685	0.669273		other
9.501_394.2682	0.657347	0.432831	0.836864	[similar to: 17(s)-hpdha; δmass: 34.0382 da]	other
9.501_683.4824	0.717616	0.62279	0.877617		other
9.504_357.2881	0.662468	0.413997	0.800819		other
9.504_393.2648	0.647711	0.383551	0.807381		other
9.504_395.2616	0.658524	0.51298	0.932862		other
9.504_403.2935	0.673858	0.432828	0.793826		other
9.504_420.2835	0.620053	0.266896	0.777378		other
9.504_489.239	0.637119	0.228143	0.750185		other
9.506_447.3194	0.590256	0.241587	0.87122		other
9.521_368.2539	0.698469	0.11877	0.457595		other
9.53_495.2592	0.405495	0.173272	0.933977		other
9.55_348.2665	0.71847	0.166891	0.797082	Anacardic acid	other
9.566_406.2966	0.0498146	0.0298315	1.12676		down
9.567_433.3151	0.0447723	0.0497535	1.01925		down
9.567_484.3121	0.075563	0.0233553	1.1257		down
9.573_416.3251	0.0375977	0.0043176	1.93276		down
9.574_696.514	0.042835	0.010559	1.48177		down
9.575_352.2283	0.231886	0.155075	1.2309		other
9.587_521.2746	0.462155	0.290974	0.727412		other
9.601_394.1117	0.449057	0.707366	0.296097		other
9.602_620.3799	0.705531	0.700548	0.380639		other
9.602_665.4915	1.29944	0.263375	0.653639		other
9.603_294.1864	0.476365	0.656111	0.364132	Myristyl sulfate	other
9.603_633.4328	0.387379	0.660142	0.233444		other
9.604_610.3569	0.454621	0.962752	0.180761		other
9.606_256.8295	0.830638	0.397951	0.723648		other
9.607_679.4723	0.078976	0.252348	0.994906		other
9.61_362.174	0.743723	0.426628	0.56584	(-)-secoisolariciresinol	other
9.622_379.1641	1.03743	0.26862	0.827957		other
9.623_351.2443	0.726144	0.735332	0.60171		other
9.63_363.2443	0.0720291	0.215329	0.851251		other
9.65_386.3145	0.784768	0.953694	0.693083		other
9.65_403.2935	0.778855	0.461898	0.581248		other
9.669_430.3043	0.848803	0.906191	0.678275		other
9.675_401.26	0.0272771	0.346673	0.703956		other
9.678_470.2644	0.396617	0.317657	0.674807		other
9.688_408.2836	0.603452	0.213218	0.879954		other
9.692_521.2746	0.505575	0.120321	0.9053		other
9.695_252.2088	1.13048	0.61283	0.257644	Ambrettolide	other
9.696_354.19	0.72035	0.493264	0.797361		other
9.714_375.2541	0.773823	0.453937	0.974301		other
9.715_385.2829	0.80806	0.499131	0.926159	3-hydroxy-cis-5-tetradecenoylcarnitine	other
9.716_403.2934	0.702651	0.479757	0.883719		other
9.717_402.273	0.81772	0.527557	0.850777		other
9.718_393.2648	0.429407	0.56409	0.376077		other
9.718_420.2835	0.399306	0.429404	0.625831		other
9.729_272.2349	0.826882	0.535366	0.508838	16-hydroxyhexadecanoic acid	other
9.73_340.2224	0.831894	0.803494	0.622298		other
9.731_357.2128	0.778359	0.481046	0.49212		other
9.756_308.2022	0.538667	0.118829	0.788245		other
9.759_434.2992	0.745906	0.632838	0.874541		other
9.761_407.2802	0.725205	0.304061	0.697965		other
9.762_417.309	0.732633	0.315191	0.856389		other
9.785_240.2088	1.12352	0.405438	0.34947	Cyclopentadecanolide	other
9.823_363.2444	0.580434	0.570459	0.623629		other
9.825_308.2022	0.390695	0.12752	0.699421		other
9.827_565.3385	0.76096	0.558592	0.494942		other
9.828_400.3302	0.865692	0.964888	0.774705		other
9.83_363.2542	0.74601	0.531525	0.905122		other
9.83_390.2731	0.733858	0.534202	0.862888		other
9.852_776.5055	0.0143056	0.179915	0.791472	Rutamycin	other
9.853_377.2601	0.0216172	0.590503	0.871188		other
9.853_445.2474	0.0351899	0.405812	0.627391		other
9.854_462.2375	0.0487186	0.358657	0.636309		other
9.859_545.272	0.653069	0.562463	0.479621		other
9.86_302.2246	0.762876	0.866363	0.323848	Cis-5,8,11,14,17-eicosapentaenoic acid	other
9.87_228.2087	0.698857	0.0969834	0.603163	Myristic acid	other
9.877_286.2506	0.774052	0.694772	0.536098	Methyl 3-hydroxypalmitate	other
9.88_464.3013	0.588305	0.538047	0.933851		other
9.888_484.2797	0.544813	0.212126	0.603126	3-({[(2s)-2,3-dihydroxypropoxy](hydroxy)phosphoryl}oxy)-2-hydroxypropyl palmitate	other
9.89_552.2666	0.527239	0.263322	0.646447		other
9.914_389.2601	0.810229	0.80048	0.211558		other
9.927_565.3385	0.764709	0.182358	0.44687		other
9.929_359.3037	0.561732	0.374684	0.938999		other
9.93_405.3091	0.557539	0.415463	0.933041		other
9.932_422.2992	0.554182	0.375887	0.958394		other
9.937_375.2987	0.577554	0.230301	0.853872		other
9.941_403.2757	0.0207693	0.533008	0.760755		other
9.941_471.2627	0.0261115	0.363421	0.673284		other
9.948_325.2618	0.501097	0.155025	0.79757		other
9.957_545.272	0.585334	0.153057	0.658048		other
9.984_322.212	0.682496	0.219402	0.635019		other
9.985_421.2958	0.761848	0.456353	0.911422		other
9.985_490.2844	0.575611	0.010063	0.469479		other
9.989_431.3246	0.805054	0.639332	0.753275		other

## Sheet: POS-VIP>1.5,P<0.05
Compound.ID	ratio	p.value	VIP	Name	label
0.728_129.1014	200.321	0	4.0048	Metformin	up
5_517.2727	16.2902	0.0022	1.5671	{[(3alpha,7alpha,8xi,10xi,12alpha,13xi,17xi,20xi)-3,7,12-trihydroxy-24-oxocholan-24-yl]amino}methyl hydrogen sulfate	up
6.068_176.1202	12.2445	0.0053	2.1366	2740	up
6.068_190.1359	10.4468	0.0058	2.2177	3420	up
1.362_167.106	10.05	0.0051	1.7954	2-dimethylamino-5,6-dimethyl-4-hydroxypyrimidine	up
4.642_146.0945	8.5773	0.0175	2.1954	N-butyl lactate	up
2.697_143.0407	7.326	0.0002	1.5384	4-methyl-5-thiazoleethanol	up
0.585_102.1158	7.2858	0.0035	1.8374	Cadaverine	up
5.29_375.1828	7.2383	0.0006	1.5868	Cyphenothrin	up
3.926_208.1312	7.0001	0.0164	1.9749	3,6,9,12-tetraoxatridecan-1-ol	up
1.801_141.1155	6.7814	0.0004	1.68	3-tropanol	up
4.262_391.1778	6.7022	0.0001	1.6237	S-hexyl-glutathione	up
1.81_158.142	6.4739	0.0004	1.6795	Ej4025000	up
5.451_262.1681	6.0975	0.0265	1.957	Mepindolol	up
1.064_144.1263	5.7775	0.0002	1.7904	Acetylcadaverine	up
1.064_127.0998	5.3543	0.0003	1.7274	Lq1825000	up
3.888_200.1527	5.1532	0.003	1.7766	Hmba	up
2.823_155.1312	4.931	0.0002	1.6616	To0127900	up
1.212_207.0567	4.4229	0.0008	1.5473	2-acrylamido-2-methyl-1-propane sulfonic acid	up
4.67_370.0709	4.3444	0.0008	1.6884	Rebamipide	up
4.257_522.2441	4.0112	0.0011	1.5822	Trilobolide	up
3.409_186.137	3.9443	0.0008	2.0508	Capuride	up
7.408_246.162	2.8798	0.0247	1.5266	Geroquinol	up
4.959_173.1051	2.8687	0.0037	1.5192	N-acetyl-l-leucine	up
6.112_254.0579	2.5891	0.0377	2.2302	Daidzein	up
4.67_250.0139	1.9462	0.0453	1.5766	3,4-dihydroxyphenylglycol o-sulfate	up
4.837_259.1784	0.6589	0.0113	1.5012	Hexanoylcarnitine	down
4.926_557.2485	0.3296	0.0035	1.8816	N-[(5ar,6as,7s,9z,10as)-9-[amino(hydroxy)methylene]-4,7-bis(dimethylamino)-1,10a,12-trihydroxy-8,10,11-trioxo-5,5a,6,6a,7,8,9,10,10a,11-decahydro-2-tetracenyl]-n~2~,n~2~-dimethylglycinamide	down
3.486_446.8825	0.2582	0.001	1.6038	Propyliodone	down
5.762_685.4007	0.2048	0.0032	1.536	Lolitrem b	down
4.585_718.2962	0.1989	0.0012	1.6216	Goxalapladib	down
3.373_337.1862	0.192	0.0001	1.5578	Istamycin ao	down
4.849_402.2477	0.1888	0.0009	1.8722	(5e)-2,10-diamino-5-{[(5-amino-5-carboxypentyl)amino]methyl}-5-undecenedioic acid (non-preferred name)	down
1.56_215.1164	0.1769	0.0035	1.5996	2-amino-9,10-epoxy-8-oxodecanoic acid	down
3.998_498.2117	0.1757	0.0004	1.5914	8-epiiridodial glucoside tetraacetate	down
4.065_378.2016	0.175	0.0009	1.5865	Pentosidine	down
3.647_714.3709	0.1632	0.0006	1.6164	Septentrionine	down
3.665_335.1719	0.16	0.0001	1.6228	Senecionine	down
5.96_105.0427	0.1513	0.0015	1.6068	L-serine	down
0.578_292.1284	0.1487	0.0002	1.517	His-his	down
1.375_351.1166	0.1391	0.0001	1.5378	N-acetyl-9-o-acetylneuraminic acid	down
8.485_426.2406	0.136	0.0098	1.5953	Oxatomide	down
5.02_642.337	0.1357	0.0013	1.6869	3-[(hydroxy{[(2r,3r,5s,6r)-2,3,4,5,6-pentahydroxycyclohexyl]oxy}phosphoryl)oxy]-1,2-propanediyl didecanoate	down
4.79_500.2144	0.1348	0.0006	1.8648	Tritoqualine	down
0.571_379.1606	0.1123	0.0002	1.6149	Kasugamycin	down
3.094_358.1932	0.0915	0.0007	1.5915	Estra-1,3,5(10),16-tetraen-3-ol benzoate	down
4.499_556.301	0.0764	0	1.786	Cucurbitacin e	down
8.963_902.4909	0.073	0.0499	1.6004	Asparasaponin ii	down

## Sheet: NEG-VIP>1.5,P<0.05
Compound.ID	ratio	p.value	VIP	Name	label
0.789_351.1168	0.1331	0	1.6472	N-acetyl-9-o-acetylneuraminic acid	down
0.884_335.0829	0.2576	0.0003	1.5189	Sulotroban	down
2.308_159.0896	4.4749	0.0002	1.6081	N-acetylvaline	up
2.594_191.0617	5.6034	0	1.7163	N-acetyl-l-methionine	up
2.779_166.063	2.9083	0.0002	1.5612	3-(4-hydroxyphenyl)propionic acid	up
3.525_186.1368	3.7962	0.0042	2.1351	Capuride	up
3.552_450.1863	5.4643	0.001	1.5091	Timobesone acetate	up
3.563_131.0946	1.8824	0.046	1.5024	L-(+)-leucine	up
3.564_173.1056	3.3883	0.0006	1.843	N-acetyl-d-alloisoleucine	up
3.903_404.2273	0.104	0.0011	1.6581	H3hp-do3a	down
3.935_207.0895	2.0131	0.0084	1.5473	N-acetyl-l-phenylalanine	up
4.614_557.2492	0.4635	0.0043	1.6761	N-[(5ar,6as,7s,9z,10as)-9-[amino(hydroxy)methylene]-4,7-bis(dimethylamino)-1,10a,12-trihydroxy-8,10,11-trioxo-5,5a,6,6a,7,8,9,10,10a,11-decahydro-2-tetracenyl]-n~2~,n~2~-dimethylglycinamide	down
4.949_180.1151	2.963	0.0025	1.5288	3-bha	up
4.988_402.248	0.3525	0.0026	1.5499	(5e)-2,10-diamino-5-{[(5-amino-5-carboxypentyl)amino]methyl}-5-undecenedioic acid (non-preferred name)	down
5.098_566.292	4.9083	0.0007	1.5316	3,3'-(7,12-diethyl-3,8,13,17-tetramethyl-2,18-porphyrindiyl)dipropanoic acid	up
5.354_593.3026	5.0986	0.0005	1.5284	Integerrine	up
5.539_641.2828	6.8016	0.0004	1.6089	(9e,11s,12s,13r,14s,16r,17s,18s)-2,11,13,15,17,27,29-heptahydroxy-3,7,12,14,16,18,22-heptamethyl-8,30-dioxa-24-azatetracyclo[23.3.1.1~4,7~.0~5,28~]triaconta-1(29),2,4,9,19,21,25,27-octaene-6,23-dione	up
6.318_254.0577	3.0216	0.0162	2.51	Daidzein	up
7.098_300.1936	3.2521	0.0051	1.8066	13,14-dihydro-15-keto-tetranor prostaglandin f1α	up
7.876_354.2407	4.0805	0.0001	1.8494	11β-13,14-dihydro-15-keto prostaglandin f2α	up
