# Supplementary material for: Dysbiosis of Oral Microbiota and Metabolite Profiles Associated with Type 2 Diabetes Mellitus
Source: Microbiol Spectr. 2023 Jan 10;11(1):e03796-22. doi: 10.1128/spectrum.03796-22 (PMC9927158; doi:10.1128/spectrum.03796-22)
Supplement: Supplemental file 3 — Table S2. Download spectrum.03796-22-s0003.xlsx, XLSX file, 0.1 MB [file spectrum.03796-22-s0003.xlsx]

## Sheet: POS
Compound.ID	ratio	p.value	VIP	Name	label
0.578_161.0689	0.230981	0.00189905	2.66678	.alpha.-aminoadipic acid	down
0.584_127.0121	0.806471	0.504935	0.39654		other
0.594_87.0685	0.57955	0.341849	0.903415	N,n-dimethylacetamide	other
0.602_220.1422	0.989413	0.693294	0.449708		other
0.61_88.1001	1.23963	0.515019	0.402344	Putrescine	other
0.616_202.2159	0.864687	0.8604	0.429878	Spermine	other
0.627_128.1313	1.0854	0.317693	0.5161		other
0.628_125.1204	1.73419	0.034544	1.26735	?-coniceine	up
0.628_142.1469	1.68849	0.0437271	1.20931		up
0.629_159.1735	1.67628	0.0455292	1.19757	Sym-homospermidine	up
0.629_224.9076	1.207	0.296004	0.740035		other
0.629_326.0442	0.828855	0.217048	0.942531	3,8-dihydroxy-6-oxo-6h-[1]benzofuro[3,2-c]chromen-9-yl acetate	other
0.63_565.881	0.95109	0.517275	0.408032		other
0.63_633.8684	0.953856	0.54636	0.385193		other
0.63_701.8557	0.956591	0.556235	0.400153		other
0.63_769.8432	0.946748	0.488271	0.430663		other
0.631_293.9314	0.969462	0.690394	0.361622		other
0.631_361.9188	0.947189	0.479251	0.37288		other
0.631_412.2588	0.921696	0.359736	0.403921		other
0.631_429.9062	0.941642	0.457033	0.426952		other
0.631_497.8938	0.953557	0.556816	0.385459		other
0.631_89.9694	0.946973	0.461907	0.408331		other
0.632_157.9568	0.950184	0.513129	0.405625		other
0.632_225.9441	0.935179	0.383993	0.428396	(2e)-2,5-dichloro-4-oxo-2-hexenedioic acid	other
0.632_300.1337	0.964839	0.826264	0.263403		other
0.632_377.8927	0.959888	0.572745	0.347113		other
0.632_445.88	0.949798	0.483978	0.354694		other
0.634_105.9433	0.955987	0.627082	0.274352		other
0.634_173.9307	0.994415	0.893027	0.297326		other
0.634_241.9179	0.888651	0.116818	0.586447		other
0.635_362.1299	0.270233	0.00579787	2.13189		down
0.636_257.8918	0.989482	0.886572	0.183431		other
0.638_307.2105	0.80766	0.975717	0.299393		other
0.64_247.8837	1.06065	0.406089	0.380848		other
0.64_277.2	1.02979	0.560688	0.497816		other
0.642_299.8971	0.985837	0.846894	0.272703		other
0.643_253.8917	0.964678	0.66191	0.309951		other
0.645_231.9101	1.00483	0.969635	0.349424		other
0.646_305.8632	1.06285	0.950475	0.238796		other
0.647_291.2156	1.53403	0.0932401	1.24954		other
0.648_176.0537	1.02063	0.878421	0.223979	Allantoic acid	other
0.65_154.0719	0.951888	0.82131	0.253195		other
0.65_419.8775	0.971484	0.731034	0.260168		other
0.651_168.0875	0.866353	0.513289	0.694235		other
0.651_289.8687	1.01225	0.920496	0.390511		other
0.652_291.8654	0.961774	0.543894	0.464874		other
0.652_311.8503	1.04798	0.778739	0.427228		other
0.655_190.0695	0.841007	0.479137	0.6959		other
0.655_250.1528	0.877216	0.998987	0.0796803		other
0.655_351.89	0.971298	0.60732	0.403255		other
0.656_369.8095	1.05534	0.932495	0.377181		other
0.657_259.8371	1.01293	0.980387	0.21516		other
0.66_243.8632	0.972935	0.859675	0.330028		other
0.662_409.8487	1.02006	0.868639	0.306013		other
0.665_220.1422	1.11736	0.424576	0.596915		other
0.665_317.7956	1.03494	0.976228	0.411831		other
0.666_359.7804	0.99094	0.706265	0.364263		other
0.667_341.8614	0.982374	0.701691	0.343038		other
0.668_203.1158	1.12057	0.471064	0.556123	Acetylcarnitine	other
0.668_215.9154	0.96805	0.62259	0.364341	Mutagen x	other
0.668_301.8218	1.07099	0.84115	0.485762		other
0.67_147.928	0.947722	0.602997	0.422508	[similar to: l-glutamic acid; δmass: 0.8749 da]	other
0.67_231.8892	0.97581	0.686869	0.287204		other
0.67_273.8739	0.967665	0.616722	0.406366		other
0.672_205.8867	0.969203	0.678114	0.416165		other
0.672_221.8605	0.995509	0.9344	0.360851		other
0.672_223.8576	0.989562	0.809981	0.33913		other
0.672_264.1682	1.57947	0.465313	0.628425		other
0.674_263.8451	0.949821	0.541145	0.438865	[similar to: thiamine; δmass: -0.2593 da]	other
0.675_205.0385	0.794738	0.60671	0.695346	Xanthurenic acid	other
0.675_234.1578	1.04506	0.631016	0.697234		other
0.675_323.8008	0.972534	0.74287	0.4189		other
0.675_477.6949	0.877001	0.274118	0.552202		other
0.676_129.1155	2.25083	0.282744	0.819662	N-methylhexanamide	other
0.676_381.7594	0.983865	0.859347	0.397205		other
0.678_196.0936	0.824766	0.373477	0.521573		other
0.678_211.8317	0.851756	0.233221	0.620957		other
0.678_439.718	0.924695	0.541959	0.349169		other
0.681_399.8196	0.992222	0.699337	0.372412		other
0.681_499.6735	0.899649	0.505935	0.406527		other
0.682_112.1001	3.36564	0.013874	1.81015		up
0.684_126.1157	3.09923	0.00904798	1.7484		up
0.684_163.9227	1.41873	0.139079	0.843563		other
0.685_174.1116	1.07273	0.7083	0.70369	L-(+)-arginine	other
0.685_187.1685	1.03349	0.893409	0.137042	N(1)-acetylspermidine	other
0.688_103.0997	0.982819	0.911197	0.420712	Choline	other
0.688_300.1333	1.02821	0.651063	0.248236		other
0.69_202.0453	0.65774	0.109761	1.23981		other
0.691_270.9574	0.908182	0.301399	0.578757		other
0.691_328.9159	0.946273	0.594888	0.505697		other
0.692_101.0477	1.19435	0.395255	0.534029	Acpc	other
0.692_139.8962	0.965718	0.800461	0.476907		other
0.693_147.0531	1.06829	0.519539	0.503739	L-glutamic acid	other
0.694_119.0582	1.16228	0.416824	0.634411	L-allo-threonine	other
0.694_191.017	0.904945	0.379742	0.611508		other
0.694_197.0774	0.703088	0.0293076	1.25857		down
0.695_174.1368	2.60542	0.0816157	1.25122	N~6~,n~6~-dimethyllysine	other
0.695_175.0957	0.84922	0.178475	0.787153	Dl-citrulline	other
0.695_253.8162	0.81292	0.10918	0.73637		other
0.695_310.9757	1.11445	0.501909	0.553186		other
0.696_255.8133	0.801991	0.0966381	0.767911		other
0.697_158.0692	0.945406	0.456242	0.523934	Oxiracetam	other
0.698_117.0789	0.885753	0.435821	0.599947	Betaine	other
0.698_169.0349	0.936991	0.505129	0.512218	[similar to: guanine; δmass: 17.9855 da]	other
0.698_665.5179	0.695405	0.0500898	1.05922		other
0.702_161.084	1.39794	0.504339	0.691736	Tryptophol	other
0.702_161.1053	0.367638	0.0838728	1.43678	L(-)-carnitine	other
0.702_313.7719	0.812518	0.15282	0.742804		other
0.702_371.7306	0.869855	0.288135	0.612401		other
0.702_375.7248	0.793065	0.108741	0.826453		other
0.703_781.4356	0.715077	0.0314302	1.04873		down
0.704_159.0897	0.225652	0.0394332	1.80386	N-acetylvaline	down
0.704_363.8221	1.21168	0.123489	0.896028		other
0.705_387.7049	0.870707	0.207722	0.617946		other
0.705_411.7311	0.90198	0.302201	0.614522		other
0.705_455.7128	0.902829	0.283613	0.637568		other
0.705_515.6683	0.975151	0.908762	0.527089		other
0.705_667.5156	0.712206	0.2335	0.902426		other
0.705_779.4386	0.794291	0.199118	0.763137		other
0.706_373.7275	0.807561	0.119067	0.81686		other
0.706_381.8586	1.88411	0.019009	1.30373		up
0.706_397.7541	0.904768	0.381546	0.602314		other
0.706_607.5594	0.695031	0.0362019	1.12199		down
0.706_633.5828	0.769764	0.0825244	0.938727		other
0.706_691.5418	0.87304	0.265486	0.736764		other
0.707_295.8134	0.969014	0.604585	0.57606		other
0.707_337.7983	0.993176	0.749539	0.708794		other
0.707_413.7283	0.981644	0.763947	0.448381		other
0.707_461.7995	1.24281	0.320842	0.582428		other
0.707_631.586	0.972439	0.906139	0.68119		other
0.707_689.5445	0.776503	0.289096	0.815937		other
0.708_339.7954	0.932102	0.508607	0.645354		other
0.708_513.6717	0.782624	0.0493116	0.868881		other
0.708_629.589	0.852214	0.251825	0.735787	Juliflorine	other
0.708_783.4328	0.692013	0.0603737	1.05776		other
0.709_353.7724	0.806239	0.143439	0.733588		other
0.709_355.7694	0.938707	0.456118	0.587245		other
0.709_364.0983	0.485915	0.0285923	1.58683		down
0.71_264.1044	1.53138	0.553986	0.563318	Thiamine	other
0.711_221.8813	0.864214	0.189159	0.702404		other
0.711_257.8578	0.896937	0.383061	0.704796		other
0.712_237.8552	1.05125	0.637596	0.501517		other
0.713_172.0349	1.09796	0.364022	0.790945	D-ribose	other
0.713_537.6984	0.909648	0.536171	0.826785		other
0.714_157.9148	0.959664	0.558108	0.475959		other
0.714_471.6869	0.844473	0.111732	0.722388		other
0.714_715.5683	0.869657	0.390053	0.663894		other
0.715_457.7576	1.14651	0.520855	0.814868		other
0.715_597.6541	0.860506	0.209655	0.691654		other
0.716_399.7988	0.989842	0.723078	0.615787		other
0.716_605.5635	0.725831	0.0323024	1.04739		down
0.716_657.6104	0.826505	0.0935016	0.800225		other
0.717_539.6957	0.87286	0.31456	0.531018		other
0.717_713.5714	1.00567	0.840948	0.62868		other
0.718_459.7547	0.985261	0.84995	0.716522		other
0.719_357.8142	1.11497	0.601315	0.598839		other
0.72_131.0948	1.19657	0.541527	0.537538	Dl-β-leucine	other
0.72_145.1103	1.38849	0.217212	0.720716	Acetylcholine	other
0.721_338.9889	2.342	0.0320201	1.52792		up
0.722_141.9409	0.951181	0.456833	0.615451		other
0.723_131.0696	0.985721	0.855807	0.666957	Creatine	other
0.724_202.143	2.92116	0.0016744	2.01394	N,n-dimethylarginine	up
0.727_319.8582	1.06697	0.701452	0.674168		other
0.728_341.8401	1.02423	0.914818	0.608941		other
0.728_421.7811	0.954269	0.573874	0.577815	1,2,3,4,6,7,8-heptachlorooxanthrene	other
0.729_295.0393	2.18914	0.0346719	1.74404		up
0.729_479.7401	1.16163	0.521088	0.85445		other
0.73_115.0635	0.637069	0.267045	0.760336	L-proline	other
0.731_359.8769	1.21133	0.074285	0.721787		other
0.733_129.1017	59.3881	4.17116e-06	4.39608	Metformin	up
0.733_143.0949	0.192455	0.0479224	1.85303	Dl-stachydrine	down
0.735_160.0848	1.51609	0.0714293	0.930232	Daminozide	other
0.737_164.108	2.08965	0.519855	0.576252		other
0.737_193.1315	0.353631	0.262484	1.02221		other
0.737_286.2367	1.63276	0.274912	0.863261	N1,n12-diacetylspermine	other
0.738_283.8813	1.00425	0.875911	0.344262		other
0.74_159.126	1.53227	0.119546	1.30816	Pregabalin	other
0.741_139.0609	0.559158	0.160868	1.08487		other
0.741_235.1421	2.49549	0.17347	1.15352		other
0.743_174.1005	1.14241	0.553222	0.761958	N-acetylornithine	other
0.743_277.8734	1.18882	0.0343953	0.820236	[similar to: 2,3-dinor-8-epi-prostaglandin f2α; δmass: -48.3359 da]	other
0.744_100.0525	2.03593	0.0032834	1.74534	5-valerolactone	up
0.744_259.0991	2.41841	0.00693965	1.97938		up
0.745_113.0842	1.88923	0.122835	1.10783	Caprolactam	other
0.745_201.1842	1.54746	0.431863	0.645212		other
0.745_73.0892	0.692675	0.989518	0.433628	Diethylamine	other
0.746_218.0904	1.42623	0.228817	1.03561	Mfcd00037215	other
0.746_98.0844	2.3148	0.0237435	1.82333	2,4-dimethyl-2-imidazoline	up
0.748_237.1576	0.331384	0.257899	0.864117		other
0.749_128.095	1.55426	0.075302	1.36812	4230434	other
0.749_275.0939	2.76765	0.00651274	2.01296		up
0.753_175.1211	1.01224	0.664712	0.644196		other
0.753_262.1528	1.95835	0.155111	1.11443		other
0.755_210.0982	0.623066	0.0903	1.10751		other
0.756_461.7994	1.00986	0.627866	0.763295		other
0.757_156.09	1.70856	0.0185195	1.39716		up
0.757_261.8996	1.07574	0.381347	0.55105		other
0.759_157.1104	0.994542	0.633085	0.708015	Tranexamic acid	other
0.759_203.1159	1.25641	0.581164	0.793044	O-acetylcarnitine	other
0.759_217.0951	1.49572	0.293654	0.764535	1-isothiocyanato-8-(methylthio)octane	other
0.761_101.1204	0.0160869	0.33183	1.17477	Triethylamine	other
0.761_189.0054	1.0163	0.970296	0.25069		other
0.763_403.8408	1.16078	0.127361	0.703393		other
0.764_173.1052	1.53162	0.0577995	1.35479	N-acetyl-l-leucine	other
0.765_191.1523	0.56169	0.559803	0.690838		other
0.765_238.2175	0.00400853	0.26319	1.48849		other
0.765_241.2178	0.0970593	0.204382	1.20142		other
0.767_173.9944	0.516199	0.157466	1.02099		other
0.772_106.0202	2.31066	0.342224	0.959587		other
0.772_156.0036	1.10672	0.615036	0.389537		other
0.772_201.173	1.05531	0.538788	0.789171	11-aminoundecanoic acid	other
0.774_228.1473	1.115	0.204015	0.786532	Leu-pro	other
0.774_381.8586	1.18692	0.0731674	0.766166		other
0.775_97.977	1.0821	0.278192	0.462502	Phosphoric acid	other
0.78_172.0849	0.753325	0.131229	0.916357	Mfcd03547962	other
0.78_501.8182	1.31783	0.104795	0.698674		other
0.781_245.174	1.29265	0.468856	0.779231	Lysylvaline	other
0.784_276.1685	3.54146	0.0698833	1.51742		other
0.793_271.093	1.07684	0.766877	0.683489		other
0.794_266.0515	0.890729	0.322768	0.658593		other
0.795_78.014	1.08198	0.47152	0.728731	Dimethyl sulfoxide	other
0.797_254.1379	1.44635	0.194058	0.800676	Homoanserine	other
0.798_158.1056	3.33646	0.00920245	2.1776		up
0.799_112.1001	2.1342	0.299295	0.883486		other
0.799_231.1107	1.39189	0.103642	1.20901	2271703	other
0.8_243.1947	1.74595	0.777074	0.540908		other
0.801_158.0205	0.767742	0.264062	1.07584	[similar to: fumonisin b1; δmass: -563.3680 da]	other
0.802_120.0324	0.469867	0.778386	0.231615		other
0.806_262.0624	2.57474	0.278844	1.09528		other
0.81_248.0831	2.01155	0.545845	0.70215	Pyrimethamine	other
0.811_181.0965	1.09809	0.743916	0.456622	6-methyltetrahydropterin	other
0.814_197.1166	1.54664	0.0327397	1.45946	Nitrilacarb	up
0.823_189.9855	2.91254	0.066748	1.41823		other
0.878_135.0546	1.34884	0.262737	0.618385	Adenine	other
0.878_195.0134	2.05859	0.516389	0.679118		other
0.881_286.1039	1.56534	0.283761	0.81021	D-(−)-salicin	other
0.886_151.0495	1.26122	0.515032	0.525357	Guanine	other
0.886_156.0036	1.12501	0.700327	0.304574		other
0.887_177.9855	1.14009	0.705418	0.296794		other
0.887_324.0809	2.68819	0.463422	1.05117		other
0.895_255.0743	1.17263	0.933871	0.394594	N-(4-hydroxy-3,5-dimethoxybenzoyl)glycine	other
0.905_243.0856	2.62226	0.19579	1.12894	Cytidine	other
0.908_189.0055	0.96068	0.576712	0.296976		other
0.913_111.0434	2.11053	0.345811	1.04255	Cytosine	other
0.921_147.0355	1.07592	0.90579	0.611823	3-thiomorpholinecarboxylic acid	other
0.931_262.1528	2.54098	0.176267	1.23669		other
0.932_187.028	1.03168	0.859543	0.103003	[similar to: nicotinic acid mononucleotide; δmass: -148.0126 da]	other
0.949_170.0193	4.22665	0.0625317	1.49888		other
0.949_216.1223	1.09473	0.87046	0.287554	Acetyl arginine	other
0.953_273.1801	1.11583	0.761804	0.461941	Val-arg	other
0.964_165.0461	0.964061	0.789222	0.245555	L-methionine sulfoxide	other
0.971_172.0849	0.63168	0.0364746	1.31405	Glycylproline	down
0.972_214.0091	1.74404	0.825278	0.355706		other
0.972_249.1213	2.03581	0.0774757	1.41504		other
0.974_125.0841	0.915796	0.251045	0.871951	2-ethyl-4,5-dimethylthiazole	other
0.977_112.0274	1.36587	0.198997	0.999698	Uracil	other
0.977_117.0788	1.00725	0.786044	0.553953	L-(+)-valine	other
0.977_129.0791	1.3108	0.48068	0.743004	Pipecolate	other
0.978_138.043	0.878482	0.489107	0.662735	Urocanate	other
0.978_188.1162	0.852362	0.200197	0.97043	N6-acetyl-l-lysine	other
0.985_202.0956	0.906631	0.430471	0.812463	L-coprine	other
0.989_101.1332	0.065545	0.370716	1.12166		other
0.998_191.1524	0.978289	0.98386	0.106525		other
1.001_167.0584	2.2082	0.0286213	1.71035	Pyridoxal	up
1.004_149.0478	2.15561	0.0242448	1.85776	Dihydroxyindole	up
1.047_168.0284	0.72256	0.114152	1.09658	Uric acid	other
1.061_144.1264	3.87871	0.00204202	2.16195	Acetylcadaverine	up
1.061_149.0511	1.48306	0.254122	1.19376	L-methionine	other
1.101_132.0246	1.48374	0.193827	1.28573	3-methylsulfolene	other
1.107_103.0456	1.24559	0.405056	0.997396	2-methylthiazolidine	other
1.112_136.0386	1.05123	0.583653	0.535284	Hypoxanthine	other
1.122_294.0589	1.71188	0.346878	1.11892		other
1.135_189.1003	2.79789	0.0869939	1.34225	(+)-castanospermine	other
1.162_165.0651	1.71507	0.00936287	1.32557	1-methylguanine	up
1.169_167.0947	3.29424	0.0438177	1.74727	3-methoxytyramine	up
1.174_186.1008	1.01425	0.931542	0.940109	L-alanyl-l-proline	other
1.266_256.1066	0.202999	0.0233149	2.13014	O,o'-bis(trimethylsilyl)uracil	down
1.284_120.0324	0.491781	0.803587	0.292923		other
1.33_347.0631	1.92543	0.0886268	1.54663	Adenosine-monophosphate	other
1.351_129.0426	0.936387	0.651745	0.371796	Pyroglutamate	other
1.374_112.1	2.18556	0.0660433	1.22792		other
1.388_187.1209	1.63789	0.755851	0.581883	Pivagabine	other
1.398_180.0189	0.470119	0.668008	0.492355		other
1.415_268.1536	1.56352	0.378428	0.877132	His-leu	other
1.423_200.0799	0.511763	0.0266842	1.42823	Alanylclavam	down
1.445_189.0639	1.49566	0.16888	0.822476	N-acetyl-l-glutamate	other
1.447_158.1057	2.44318	0.00356343	1.89869		up
1.462_120.0437	2.68321	0.0437173	1.91895	Purine	up
1.462_276.1684	6.10704	0.00751463	2.35376		up
1.487_244.0696	1.13699	0.986204	0.573729	Uridine	other
1.498_266.0515	1.50581	0.652406	0.592421		other
1.528_198.137	4.42541	0.0182416	2.17401	(1s,6s)-6-aminooctahydro-1-indolizinyl acetate	up
1.529_212.1162	0.744132	0.181245	0.811607	Butabarbital	other
1.534_204.1112	1.36374	0.667171	0.659607	Val-ser	other
1.535_122.0368	1.08491	0.900864	0.497617	4-hydroxybenzaldehyde	other
1.536_164.0475	0.937491	0.56021	0.702157	2-hydroxycinnamic acid	other
1.537_140.0087	1.34533	0.127506	0.741464		other
1.538_220.9749	1.35671	0.0869241	0.922486		other
1.542_100.0161	1.23419	0.212886	0.717542	Succinic anhydride	other
1.542_72.0212	1.53783	0.0501016	1.25433	Acrylic acid	other
1.562_176.0951	23.3083	0.182406	1.21743	Serotonin	other
1.581_229.1791	1.46437	0.638233	0.576643	N-{3-[(4-acetamidobutyl)amino]propyl}acetamide	other
1.583_165.0651	1.1689	0.794736	0.558126	7-methylguanine	other
1.59_142.1108	1.58255	0.0967489	0.93541		other
1.602_220.0883	2.8048	0.423126	0.977364	Ala-met	other
1.609_231.1219	1.18392	0.653453	0.738783	Asn-val	other
1.639_185.111	1.92509	0.243015	1.16277	[similar to: dl-lysine; δmass: 39.0054 da]	other
1.677_236.0832	2.70081	0.266705	1.17935	Methionylserine	other
1.736_313.1162	1.39222	0.795458	0.727255	4-(2-aminoethyl)phenyl î²-d-glucopyranosiduronic acid	other
1.769_158.142	5.89226	0.000528366	2.60647	Ej4025000	up
1.78_131.0948	0.883799	0.581281	0.835909	L-isoleucine	other
1.78_259.1896	1.38657	0.582166	0.595583	Lys-leu	other
1.78_85.0892	0.934601	0.980915	0.675154	2908	other
1.82_287.1957	0.999649	0.743916	0.50644	Arg-leu	other
1.885_310.1165	1.55298	0.563688	0.871904	Gamma-l-glutamyl-l-tyrosine	other
1.927_131.0948	1.22831	0.91459	0.770019	Leucine	other
1.942_496.191	6.55781	0.475379	0.853192		other
10.018_269.2719	0.70588	0.0536246	1.13736	Capsi-amide	other
10.027_336.264	0.996235	0.624896	0.625091		other
10.066_356.1397	0.642407	0.0472852	1.16441		down
10.066_370.1554	0.785302	0.136181	0.808025	Thioridazine	other
10.082_338.2795	0.702146	0.247543	0.929758		other
10.083_305.2694	0.872387	0.292278	0.621932		other
10.085_283.2873	0.906166	0.365575	0.534452	Amide c18	other
10.098_354.2534	1.48905	0.827756	0.657919		other
10.112_326.2199	0.899824	0.372529	0.572161		other
10.113_320.2028	0.898714	0.3377	0.504564		other
10.114_338.1755	0.920551	0.336055	0.591296		other
10.114_562.2583	1.73867	0.526415	0.608431	Protoporphyrin ix	other
10.12_354.3609	0.745868	0.108063	0.904872		other
10.121_309.3031	0.779123	0.110663	0.794624	1-hexadecanoylpyrrolidine	other
10.121_364.2954	1.32523	0.895615	0.609308		other
2.052_106.0451	1.02588	0.666624	0.254478	3415	other
2.12_115.0093	1.69942	0.990014	0.179229		other
2.163_347.0632	1.44344	0.757733	0.311317	3'-adenosine monophosphate (3'-amp)	other
2.209_293.1112	1.12257	0.828216	0.922351	N-acetylmuramic acid	other
2.252_243.1948	3.63829	0.0795394	1.604		other
2.336_283.0916	1.13273	0.723376	0.347505	8-hydroxy-deoxyguanosine	other
2.344_268.0808	2.38052	0.425414	0.902035	Inosine	other
2.373_125.0591	1.98461	0.096219	1.35664	5-methylcytosine	other
2.391_266.1558	1.19223	0.495178	0.409225	Laurilsulfate	other
2.412_268.106	1.78295	0.418106	0.830766	Ambrette musk	other
2.421_496.191	1.42817	0.644632	0.870925		other
2.424_263.137	1.08569	0.676508	0.851309		other
2.46_295.1168	1.38424	0.483045	0.679716	Asn-tyr	other
2.468_302.1379	0.937175	0.946607	0.514124	Histidylphenylalanine	other
2.474_267.0968	1.70047	0.0584896	1.55243	2'-deoxyguanosine	other
2.475_252.111	1.69584	0.22725	1.06733	Alanyltyrosine	other
2.477_181.0741	1.08883	0.854965	0.486393	L-tyrosine	other
2.479_150.0894	1.02482	0.659771	0.511676		other
2.479_305.1587	1.17288	0.846928	0.603983	2-amino-6-[(e)-(5-amino-5-carboxy-2-hydroxypentylidene)amino]-5-hydroxyhexanoic acid (non-preferred name)	other
2.482_238.0954	0.844513	0.516886	0.646898	Felbamate	other
2.523_269.1376	0.610627	0.162346	1.10657		other
2.557_309.1324	1.2151	0.974441	0.503065	Tyr-gln	other
2.565_293.1739	1.19643	0.930784	0.525281	Lys-phe	other
2.567_339.1906	1.7166	0.977244	0.681041		other
2.588_150.0894	0.993899	0.648405	0.436745		other
2.595_186.01	1.02417	0.773388	0.268083		other
2.601_282.1216	1.81853	0.645194	0.648072	Tyr-thr	other
2.618_433.1819	2.11077	0.0232759	1.67417	Brexpiprazole	up
2.622_170.0151	0.859083	0.71237	0.419479	Thiourocanic acid	other
2.629_252.111	2.32133	0.275588	1.07989	Ala-tyr	other
2.63_344.2422	1.42875	0.698185	0.674035		other
2.659_163.0859	0.949703	0.769944	0.524296	N(6),n(6)-dimethyladenine	other
2.668_309.1689	0.646232	0.111054	1.03038	2762577	other
2.676_330.1903	1.15038	0.717009	0.780978		other
2.682_143.0406	3.3103	0.552081	0.793253	4-methyl-5-thiazoleethanol	other
2.693_216.1475	1.44666	0.392167	0.888375	Valylvaline	other
2.706_477.1008	1.78966	0.276775	1.17213		other
2.712_303.1431	1.956	0.293107	1.11537	Nicotianamine	other
2.741_321.18	1.01514	0.905667	0.397145	Arg-phe	other
2.782_280.1059	1.56222	0.231582	1.06548	Α-aspartylphenylalanine	other
2.799_126.032	0.241483	6.65958e-05	2.70577	Pyrogallol	down
2.799_320.1583	0.790897	0.34928	0.873999		other
2.81_172.158	5.87377	0.0100907	2.12731		up
2.825_102.047	0.733326	0.183937	1.38913		other
2.827_137.0478	0.567701	0.12871	1.19154	4-aminobenzoic acid	other
2.827_185.0688	0.466576	0.0399973	1.58415	Eglumetad	down
2.83_165.0791	1.62669	0.393398	0.805376	L-phenylalanine	other
2.83_172.1215	1.58039	0.252607	0.786651		other
2.83_275.1005	0.480824	0.038158	1.51099	Sarmentosin	down
2.831_119.0736	1.62478	0.363846	0.794856		other
2.833_278.0937	5.46153	0.0247397	2.5724	Glu-met	up
2.834_449.2101	0.397713	0.0104234	1.77777		down
2.837_121.0504	2.50569	0.0830434	1.43177		other
2.842_366.1904	0.578278	0.845421	0.417679		other
2.849_214.1318	0.999028	0.720833	0.861324	Valylproline	other
2.851_99.0684	2.17367	0.0551805	1.47614	N-methylpyrrolidone	other
2.852_389.1905	1.53315	0.506534	0.594341		other
2.864_102.047	0.96247	0.835314	0.666407		other
2.865_148.0526	1.02803	0.876815	0.641048	Cinnamic acid	other
2.866_110.0738	0.987612	0.901224	0.281544	Trans,trans-2,4-heptadienal	other
2.868_127.1003	0.943002	0.493271	0.491539	Lq1825000	other
2.87_174.1092	1.00461	0.978242	0.186957		other
2.873_109.0706	1.06924	0.587462	0.374317		other
2.874_157.0826	1.03994	0.797532	0.308654	[similar to: 2,6-di-tert-butyl-1,4-benzoquinone; δmass: -63.0637 da]	other
2.878_612.145	0.826825	0.966666	0.766924		other
2.888_461.0955	0.892001	0.838663	0.575845	1-(2-amino-2-oxoethyl)-4-(2-{[2-carboxy-6-(1-hydroxyethyl)-4-methyl-7-oxo-1-azabicyclo[3.2.0]hept-2-en-3-yl]sulfanyl}-1,3-thiazol-4-yl)pyridinium	other
2.889_246.1216	2.35234	0.152869	1.69977	Asp-leu	other
2.891_347.1693	1.05332	0.945742	0.856708		other
2.892_264.0722	1.88857	0.0151642	1.75604	11-bromoundecanoic acid	up
2.906_289.1639	1.39946	0.661987	0.7397		other
2.907_573.1227	0.562384	0.115829	1.3336		other
2.911_317.1587	1.09591	0.622062	0.850846		other
2.912_538.2016	3.02192	0.235169	1.14658	3,11,14,16,17a-pentamethyl-14b,14c,17,17a-tetrahydrobis[1]benzofuro[3,2-b:2',3'-i]benzo[kl]xanthene-1,6,6a,13(6h)-tetrol	other
2.923_596.15	0.663703	0.588825	0.937473		other
2.928_203.0795	1.53623	0.87947	0.84357	N-acetyl-l-2-aminoadipic acid	other
2.929_317.195	1.00599	0.986841	0.634887		other
2.931_331.1742	0.992291	0.934389	0.90436		other
2.934_478.1802	0.833868	0.614863	0.737404		other
2.952_158.0403	4.94249	0.66193	0.538571	2-methyl-3-thioacetoxy-4,5-dihydrofuran	other
2.952_175.0668	4.96322	0.76313	0.384712		other
2.953_129.0613	5.22411	0.405577	0.974415	Amyl isothiocyanate	other
2.953_133.0198	4.28503	0.469336	0.793149	Timonacic	other
2.963_287.1845	0.913805	0.943156	0.756125		other
2.968_156.1265	1.25506	0.521742	0.748835		other
2.972_315.1794	2.04408	0.184651	1.1776		other
3.002_118.1001	1.92444	0.496148	0.597431		other
3.013_336.1619	1.01188	0.736445	0.406959		other
3.026_347.1693	1.36978	0.822618	0.88821		other
3.03_289.1639	1.17388	0.550375	0.741504		other
3.033_226.0954	1.04551	0.766711	0.504589	Porphobilinogen	other
3.038_280.1423	4.22716	0.647035	0.91619	Mfcd02728197	other
3.039_285.1688	1.25226	0.878568	0.809374	Leu-gly-pro	other
3.057_239.1634	2.8656	0.00323156	2.34601		up
3.06_171.0645	5.0545	0.235446	1.30713	Metronidazole	other
3.06_331.1742	0.949577	0.808066	0.906015	[similar to: microcystin lf; δmass: -654.3418 da]	other
3.066_534.1224	1.80236	0.61764	0.618094		other
3.069_172.1215	1.67604	0.58687	0.638659		other
3.078_218.1267	1.74656	0.642741	0.638916	Meprobamate	other
3.079_204.1555	0.750224	0.153889	0.965875		other
3.081_341.0793	58.4841	0.217456	1.10824		other
3.084_406.2216	0.547403	0.207083	1.4683		other
3.091_142.1108	1.21285	0.559946	0.861642		other
3.094_317.1587	1.29369	0.73888	0.983642		other
3.099_199.1322	1.49335	0.445558	0.721886		other
3.099_211.0847	1.85373	0.365663	0.880629	(dl)-3-o-methyldopa	other
3.099_306.1514	1.22124	0.5114	0.403899		other
3.1_242.1267	1.42118	0.859249	0.727695		other
3.1_245.1376	1.50976	0.501935	0.690807	Leucylasparagine	other
3.101_228.111	1.53337	0.506325	0.684113	Tetraacetylethylenediamine	other
3.101_267.1195	1.47182	0.814632	0.639991		other
3.101_279.1106	1.14651	0.740598	0.807006		other
3.102_297.1212	1.17519	0.685515	0.793512	N-(2-phenylethyl)-beta-d-glucopyranuronosylamine	other
3.102_389.18	1.10434	0.800715	0.865534		other
3.118_135.0685	1.34086	0.974362	0.540894	Acetanilide	other
3.126_333.19	1.34573	0.448276	0.923134		other
3.128_195.0897	2.27601	0.0421062	1.68024	N-acetyldopamine	up
3.13_213.1003	2.30073	0.0439448	1.69983	(−)-(alpha)-kainic acid	up
3.145_319.1743	1.27476	0.728563	0.692573		other
3.147_114.0318	0.54057	0.0853974	1.49087	4-hydroxy-5-methylfuran-3(2h)-one	other
3.154_317.1951	1.24337	0.968176	0.606566		other
3.165_259.1533	1.44893	0.790105	0.500203	Leu-gln	other
3.176_360.191	0.862574	0.830484	0.337039	Arg-trp	other
3.178_180.0649	0.617925	0.782378	0.90021	Theobromine	other
3.18_289.1639	1.18222	0.81549	0.816677		other
3.191_119.0736	1.79552	0.389244	0.813978		other
3.191_303.1795	1.00452	0.981048	0.740948		other
3.193_246.104	1.33838	0.608416	0.845176	Pro-met	other
3.196_305.1377	1.71313	0.461656	0.779515	Imazamox	other
3.197_194.1157	0.884166	0.529883	0.336718	Peg-4	other
3.197_301.189	1.16638	0.525498	0.138588	Tegaserod	other
3.198_278.127	0.900301	0.413627	0.933968	7098783	other
3.203_184.1215	1.03566	0.776686	0.764368	Apronalide	other
3.203_228.1474	1.42104	0.346373	1.05232	Prolylleucine	other
3.203_271.1532	1.40156	0.837134	0.640886		other
3.211_273.169	0.996202	0.562597	0.828114	N~6~-(5-oxo-d-isoleucyl)-l-lysine	other
3.213_170.1056	1.18044	0.814579	0.762254	Levetiracetam	other
3.214_156.1265	1.2173	0.834742	0.568635		other
3.214_319.117	1.24306	0.722612	0.822434	(e)-3-o-methyl entacapone	other
3.222_219.1108	1.78795	0.0249026	1.50815	Pantothenic acid	up
3.223_248.1196	2.12378	0.405317	0.912742	Val-met	other
3.226_397.1344	1.71145	0.160191	1.43583		other
3.242_331.1742	1.3652	0.420759	0.914509		other
3.251_142.1108	1.12556	0.65093	0.805587		other
3.257_406.1854	0.60277	0.140312	1.36816		other
3.259_188.1163	1.23153	0.615342	0.765443	Glycyl-l-leucine	other
3.287_257.1739	0.325746	0.00997512	2.06342		down
3.295_230.1355	1.61962	0.560477	0.62244		other
3.301_347.1694	1.25396	0.408378	0.926971		other
3.307_359.2056	0.974242	0.790244	0.840135		other
3.312_242.1267	1.29517	0.38597	0.832118		other
3.312_353.1443	1.51553	0.175338	1.47436		other
3.315_116.0475	0.73269	0.668977	0.52259	Levulinic acid	other
3.316_317.1587	1.27872	0.949069	0.752066		other
3.317_134.058	0.73227	0.667446	0.511748	2,2-bis(hydroxymethyl)propionic acid	other
3.322_257.0965	22.7328	0.327096	0.862956		other
3.335_383.1078	2.21787	0.0372971	1.56422	Succinyladenosine	up
3.348_344.1372	1.93087	0.455688	0.873705	Tyrosyltyrosine	other
3.353_280.0915	2.82759	0.223019	1.25866	H-dl-met-dl-met-oh	other
3.368_345.19	0.97714	0.771336	0.791496	Eptapirone	other
3.37_312.1144	2.94809	0.371239	1.03453	Met-tyr	other
3.376_175.1402	1.70797	0.00434739	1.66505		up
3.384_275.1007	3.53836	0.230683	1.19063	Ethenodeoxyadenosine	other
3.395_358.258	1.41099	0.948122	0.563656		other
3.407_166.1107	1.68391	0.128437	1.07896	2-isobutyl-3-methoxypyrazine	other
3.408_186.137	2.30156	0.0106812	1.93677	Capuride	up
3.417_333.1325	1.04884	0.99755	0.797064	Oglufanide	other
3.429_76.0161	0.729191	0.712537	0.39206	Glycolic acid	other
3.441_319.1743	2.26485	0.366508	0.922632		other
3.447_177.1267	14.98	0.00546891	2.66658	Bethanidine	up
3.451_134.0944	0.302974	0.265574	1.04831	2-(2-ethoxyethoxy)ethanol	other
3.451_156.0764	0.247397	0.251871	1.07131		other
3.451_194.1057	0.634723	0.0264122	1.19388	6-hydroxypseudooxynicotine	down
3.467_359.2056	0.815054	0.564271	0.934221		other
3.47_386.2641	1.51538	0.999443	0.492626		other
3.473_386.2891	1.99439	0.806779	0.6513		other
3.476_165.1267	1.85197	0.144685	1.1276	Tetridamine	other
3.476_342.1902	1.86269	0.879021	0.808832		other
3.49_367.222	1.0476	0.906831	0.556934		other
3.495_280.1253	2.97007	0.367169	1.05645	2139	other
3.497_258.1005	1.61338	0.245202	0.932607		other
3.498_262.0954	1.71139	0.148049	1.07005	(5-benzyl-3,6-dioxo-2-piperazinyl)acetic acid	other
3.499_343.1745	1.46729	0.294012	1.15213		other
3.503_316.1747	1.05105	0.984811	0.571182		other
3.504_237.0862	1.00022	0.94081	0.105626	2-amino-6-(1,2-dihydroxypropyl)-4(1h)-pteridinon	other
3.506_275.1481	1.63132	0.436055	0.937404	Epsilon-(gamma-glutamyl)-lysine	other
3.512_299.1845	1.06414	0.803336	0.512549		other
3.513_330.1904	1.43515	0.765381	0.711979		other
3.514_293.1375	1.37163	0.476769	0.668204	Phe-gln	other
3.514_423.2008	1.26013	0.880548	0.92961		other
3.515_358.258	1.83752	0.769269	0.582987		other
3.516_225.1164	0.9732	0.854148	0.389778	Navenone a	other
3.517_135.0988	1.02864	0.749125	0.358568	[similar to: trans-zeatin; δmass: -84.0132 da]	other
3.517_147.0988	0.969453	0.797474	0.307734	[similar to: mono(2-ethylhexyl) phthalate (mehp); δmass: -131.0530 da]	other
3.517_149.078	1.00515	0.932854	0.311661		other
3.517_191.0885	0.991097	0.974356	0.305425		other
3.517_209.1211	0.990341	0.976696	0.316895		other
3.518_163.116	0.997167	0.998405	0.389189		other
3.518_190.0825	0.993237	0.980779	0.310984		other
3.518_211.1258	0.985015	0.898924	0.118805		other
3.518_577.2718	0.980742	0.825505	0.540394		other
3.528_416.2386	2.80068	0.0537468	1.71881		other
3.529_319.1743	1.09205	0.673895	0.610066		other
3.529_344.1341	0.199604	0.266843	1.27302		other
3.53_353.1586	1.74884	0.776498	0.604347		other
3.53_358.2216	1.03801	0.685011	0.658166		other
3.532_244.0848	1.28011	0.459919	0.833002	Indole-3-acryloylglycine	other
3.532_261.1113	1.31778	0.401733	0.84764	Imazapyr	other
3.533_323.1479	1.36725	0.381981	0.940098		other
3.536_156.09	1.20051	0.493517	0.901446		other
3.541_258.1004	1.44659	0.810077	0.498895		other
3.543_289.1639	1.2881	0.826213	0.629979		other
3.547_116.0838	0.659867	0.336029	0.498533	Butyl acetate	other
3.547_98.0732	1.00015	0.996047	0.149129	Cyclohexanone	other
3.55_357.1901	1.03086	0.771088	1.03293		other
3.551_143.0737	1.091	0.591329	0.752959	Naphthalen-2-amine	other
3.552_117.0579	1.06141	0.628566	0.80653	Indole	other
3.552_131.0736	1.08539	0.539905	0.674279	Skatole	other
3.552_204.09	1.05536	0.636782	0.798292	L-tryptophan	other
3.553_145.053	1.06554	0.585046	0.797237	8-hydroxyquinoline	other
3.553_158.0846	1.05563	0.622835	0.767351	1,5-dan	other
3.553_187.0635	1.0558	0.636782	0.799283	Indole-3-acrylic acid	other
3.556_390.2303	5.24543	0.429438	0.945985		other
3.558_129.058	1.13484	0.207188	0.685516	Isoquinoline	other
3.559_301.2001	1.02622	0.986656	0.728716		other
3.562_212.1526	1.13836	0.80449	0.77993	Brivaracetam	other
3.566_341.1635	1.09125	0.790035	0.22854	Naltrexone	other
3.567_180.0649	0.804705	0.648783	0.981032	Paraxanthine	other
3.568_303.1794	2.10223	0.35453	0.955215		other
3.569_186.1008	1.88631	0.428079	0.857636	Ala-pro	other
3.57_158.1057	1.86155	0.375488	0.885717		other
3.573_317.1587	2.01132	0.196073	1.31288		other
3.575_176.0952	1.66325	0.337398	0.945581	Cotinine	other
3.575_184.1578	1.2832	0.796869	0.707376		other
3.576_222.1006	1.58294	0.384661	0.916176	Gly-phe	other
3.58_230.163	1.36813	0.611149	0.701731	Leu-val	other
3.58_386.2641	1.23882	0.908838	0.553376		other
3.587_246.1368	0.735975	0.15553	1.27673	Hypaphorine	other
3.592_317.1951	1.33342	0.973647	0.707154		other
3.596_336.1322	1.05156	0.588771	0.848496		other
3.602_367.1744	1.84687	0.373572	0.95821		other
3.604_372.2373	1.27163	0.94548	0.729665		other
3.608_296.1736	2.73365	0.0133603	2.38645	6721	up
3.62_347.1694	1.69005	0.35115	0.93974		other
3.63_329.1949	0.98817	0.976816	0.742074		other
3.631_132.0787	0.542576	0.164939	0.809249	Paraldehyde	other
3.631_283.1995	0.530835	0.315141	0.678663		other
3.632_238.1416	0.572852	0.165059	0.794259		other
3.636_297.0894	1.28019	0.359589	0.590716	5'-methylthioadenosine	other
3.639_236.1162	1.56143	0.291174	0.889986	Hexobarbital	other
3.641_313.0843	1.20927	0.65945	0.50272		other
3.645_228.1474	1.14619	0.844556	0.865143	Leucylproline	other
3.647_360.2007	1.55764	0.986998	0.621402		other
3.653_292.106	1.20833	0.764628	0.615518	4-hydroxy-4-(indol-3-ylmethyl)glutamic acid	other
3.656_307.153	1.17913	0.95934	0.59159		other
3.657_287.1845	1.15842	0.891711	0.652361		other
3.668_294.1579	1.96286	0.565871	0.751169	Troxipide	other
3.673_299.1844	1.79654	0.772515	0.775743		other
3.676_266.1267	1.45405	0.861551	0.557867	Threonylphenylalanine	other
3.677_244.1511	0.716641	0.121836	1.0608		other
3.679_289.164	1.50423	0.66592	0.7089		other
3.681_235.1209	0.798076	0.12068	1.36511	N-methylanhalonine	other
3.688_359.2056	1.2661	0.265643	1.09445		other
3.691_279.1219	2.53303	0.368608	0.988576	Asn-phe	other
3.7_465.154	3.24125	0.0060457	2.48716		up
3.706_152.1314	1.31462	0.182316	0.661653		other
3.715_301.2001	1.07506	0.577581	0.838859		other
3.73_295.1278	0.974041	0.463833	0.91611	N6-dimethyladenosine	other
3.733_389.1799	1.66747	0.663249	0.777308		other
3.746_142.0744	1.01355	0.628098	0.690329	Piracetam	other
3.752_373.2212	0.887974	0.953406	0.827733		other
3.757_347.1691	1.66367	0.18018	1.29789		other
3.758_215.1359	1.64446	0.00620719	1.5629		up
3.775_331.1743	1.30494	0.460236	0.713984		other
3.789_131.0372	1.00252	0.995795	0.259159		other
3.806_315.2045	1.04714	0.627185	0.0982567	Butoctamide	other
3.807_372.2373	1.45218	0.880084	0.520262		other
3.811_289.164	1.48469	0.496217	0.775311		other
3.816_263.1388	3.2508	0.172957	1.39509		other
3.819_323.1481	1.61794	0.565748	0.777213		other
3.82_389.1799	1.37297	0.79783	0.75437		other
3.822_303.1794	1.17908	0.783478	0.558611		other
3.826_129.1518	1.23993	0.180869	0.782824	Octylamine	other
3.853_350.1592	1.34842	0.586125	0.780804		other
3.853_393.19	1.01595	0.862429	0.828436		other
3.857_392.2425	1.65633	0.849771	0.605251		other
3.865_287.1846	1.33124	0.89502	0.655946		other
3.871_333.19	1.66317	0.312716	0.816753		other
3.877_301.2002	0.996134	0.878557	0.654204		other
3.889_361.1849	1.48132	0.458244	0.725236		other
3.89_291.1219	1.64039	0.567683	0.744471	Danegaptide	other
3.896_359.2056	0.97904	0.805224	0.769498		other
3.916_345.2263	1.19224	0.633717	0.762113		other
3.919_318.1328	1.84135	0.563983	0.707626	His-tyr	other
3.936_226.1682	1.40006	0.957722	0.727772	Nylon cyclic dimer	other
3.94_315.2158	1.79609	0.587316	0.786364		other
3.94_373.2213	0.83845	0.5575	0.949964		other
3.946_332.1485	1.69283	0.502279	0.703615	Gln-trp	other
3.951_173.1781	1.45746	0.104425	1.66408		other
3.96_180.1264	2.83357	0.023608	1.77914	Rilmenidine	up
3.963_119.0736	1.6431	0.478393	0.774452		other
3.963_264.1474	1.75195	0.439058	0.810368	Vorinostat	other
3.966_365.1951	1.2946	0.792779	0.773201		other
3.975_290.1379	23.6904	0.263136	1.15697	Trimethoprim	other
3.978_300.1409	1.64701	0.108203	1.7399		other
3.979_187.0859	1.01707	0.943248	0.231337		other
3.979_228.0808	1.66829	0.123845	1.63237		other
3.98_116.0501	1.73757	0.0950036	1.72983		other
3.996_379.2107	1.49532	0.833257	0.802815		other
3.999_258.158	0.275055	0.003031	2.38176	2949	down
4.012_317.1951	1.49538	0.55214	0.741198		other
4.013_372.2736	2.06815	0.884497	0.580306		other
4.023_260.1373	2.54726	0.13197	1.53	L-gamma-glutamyl-l-leucine	other
4.028_400.2799	1.39264	0.822697	0.508036		other
4.036_395.1692	1.49546	0.733511	0.73044		other
4.043_220.1151	1.10785	0.422721	0.580351		other
4.046_260.1457	2.57561	0.0755706	1.56954		other
4.051_328.1423	2.08758	0.414492	0.913524	Tyr-phe	other
4.056_301.2002	1.28729	0.593591	0.707557		other
4.056_319.1531	1.23711	0.807503	0.63639		other
4.058_315.2158	1.21095	0.820864	0.8005		other
4.058_381.2375	1.4543	0.9378	0.635703		other
4.068_333.1689	1.14677	0.922882	0.593999	Primidolol	other
4.071_345.2264	1.62268	0.700819	0.761536		other
4.085_216.09	1.66678	0.0797473	1.07795	1,2,3,4-tetrahydro-î²-carboline-3-carboxylic acid	other
4.09_148.9703	0.967357	0.431359	0.82308		other
4.112_373.2213	0.664745	0.210581	1.22216		other
4.116_253.1526	0.0167932	1.70934e-05	4.3387		down
4.116_258.108	0.0137439	1.59818e-05	4.43499		down
4.132_299.1844	1.52899	0.525495	0.874487		other
4.134_194.0805	0.937027	0.820881	0.946866	Caffeine	other
4.139_228.0206	0.497274	0.159305	1.10304		other
4.158_206.0857	128.291	0.293597	0.994812		other
4.162_294.1082	1.36475	0.210639	1.17591		other
4.169_294.1215	2.5777	0.132496	1.65968	Methyl alpha-aspartylphenylalaninate	other
4.172_198.0506	0.858476	0.310735	0.791951	Mfcd00216258	other
4.172_262.1348	2.68534	0.435452	1.37138	Methionylleucine	other
4.173_130.0631	0.853959	0.257398	0.894461	(hydroxyethyl)methacrylate	other
4.178_344.206	1.49137	0.793213	0.556049		other
4.18_398.2278	1.51748	0.592578	1.01109		other
4.181_365.195	1.45854	0.360344	0.801546		other
4.195_349.1671	2.11381	0.899634	0.662762	Fenpropathrin [ansi]	other
4.217_287.1845	1.42886	0.511067	0.935989		other
4.217_372.2736	2.35525	0.814555	0.605346		other
4.218_142.1107	1.52318	0.383922	1.01955		other
4.227_315.2158	1.24452	0.810694	0.758018		other
4.229_395.2057	1.30896	0.980336	0.632151		other
4.231_400.2799	1.14831	0.952437	0.435121		other
4.233_260.146	1.43352	0.340245	0.927636		other
4.234_381.2376	1.11939	0.947626	0.582485		other
4.235_317.195	1.59558	0.72145	0.762786		other
4.24_425.1622	1.45733	0.607813	0.731434	Domperidone	other
4.242_230.1056	1.88603	0.0401538	1.8472	1-methyl-1,2,3,4-tetrahydro-î²-carboline-3-carboxylic acid	up
4.242_343.2206	0.616292	0.0381619	1.11463		down
4.243_326.194	0.617565	0.0417993	1.09538	Heptaethylene glycol	down
4.244_304.1093	19.5151	0.121319	1.84702		other
4.244_345.2264	1.77972	0.974298	0.627887		other
4.248_370.258	0.419563	0.00628962	1.80464		down
4.254_351.1795	1.4692	0.583248	0.793809		other
4.261_358.2217	0.998808	0.553711	0.68891		other
4.274_247.2148	1.06005	0.586045	0.23526		other
4.277_301.2001	1.35704	0.813878	0.667978		other
4.28_234.1733	1.67753	0.479703	0.725566	Lignocaine	other
4.292_381.1899	1.93296	0.961742	0.624507		other
4.302_303.1582	1.60257	0.627806	0.661978	N(6)-[(indol-3-yl)acetyl]-l-lysine	other
4.304_286.1317	1.59962	0.621131	0.665957	Cromakalim	other
4.33_198.1734	1.69131	0.761146	0.712574	2209526	other
4.332_245.182	1.23274	0.486931	0.785067		other
4.347_344.206	1.095	0.837444	0.729824		other
4.362_359.2056	1.43962	0.468391	0.883584		other
4.369_365.195	2.10203	0.997865	0.687534		other
4.371_367.1532	1.51003	0.733908	0.600979	Tryptophyl-tyrosine	other
4.377_333.1723	0.981633	0.53288	0.756397	Enpromate	other
4.38_207.0698	22.4978	0.233332	1.0284		other
4.389_172.0737	1.62595	0.183655	0.858582	Diacetyl	other
4.389_216.0999	1.57594	0.176973	0.840274		other
4.389_234.1104	1.58988	0.181462	0.836349		other
4.389_256.0923	1.6062	0.17795	0.853226		other
4.394_552.2438	6.67487	0.405897	1.01683		other
4.396_158.1057	1.29189	0.440435	0.862875		other
4.399_277.1227	24.5507	0.30098	0.900705		other
4.404_317.195	1.39417	0.619744	0.766401		other
4.407_200.1163	1.31177	0.948937	0.705084		other
4.408_172.1215	1.2837	0.981782	0.657279		other
4.417_287.1845	1.21783	0.869381	0.806851		other
4.418_156.09	1.11452	0.869199	0.826406		other
4.447_301.2001	1.16494	0.845763	0.802621		other
4.459_234.0806	21.2372	0.344678	0.830721		other
4.467_407.2056	0.810682	0.228269	1.23514		other
4.472_374.1955	2.63156	0.772526	0.750706		other
4.476_242.1267	1.82096	0.712606	0.767326		other
4.481_387.2469	0.514301	0.0371856	1.28661		down
4.482_370.2203	0.507357	0.0365019	1.30404	Ho-dpeg8-oh	down
4.493_210.0894	1.05901	0.767892	0.224124	3-(3,5-dimethoxyphenyl)propanoic acid	other
4.495_327.2158	0.958555	0.881721	0.78069		other
4.502_381.19	1.90604	0.59512	0.686908		other
4.522_335.1304	1.85168	0.603138	0.708345	Met-trp	other
4.542_287.1845	1.14103	0.964162	0.730262		other
4.549_152.0474	0.921556	0.512314	0.46614	Resorcinol monoacetate	other
4.549_376.1383	1.04304	0.878301	0.751389	(+)-riboflavin	other
4.552_206.1156	1.02833	0.974067	0.217411		other
4.553_317.195	2.00634	0.797168	0.642772		other
4.554_365.195	1.66079	0.685759	0.685729		other
4.563_175.121	1.0433	0.89637	0.1726		other
4.565_329.2314	1.2974	0.529249	0.863695		other
4.587_244.1787	1.89686	0.541819	0.742147	Leu-leu	other
4.602_148.1101	0.974241	0.61309	0.806626		other
4.603_361.2033	1.5304	0.810111	0.697412	Octocrylene	other
4.609_296.1194	2.49252	0.432672	0.960453	Glycyclamide	other
4.618_329.1586	4.48001	0.598183	0.834885	Valclavam	other
4.62_335.1843	1.58145	0.542969	0.733939		other
4.632_191.0584	4.36501	0.0794336	1.69357	5-hydroxyindoleacetate	other
4.632_393.1881	0.989692	0.953034	0.68453		other
4.635_183.1259	0.873546	0.300983	0.783614	Methyprylon	other
4.636_200.1524	0.857975	0.298816	0.902281	Hmba	other
4.64_279.165	1.66821	0.875177	0.686934	Drepamon	other
4.649_119.0736	0.72898	0.253243	1.24684		other
4.649_301.2001	0.76672	0.347518	0.880533		other
4.65_278.162	1.41632	0.569376	0.664107	Ro 20-1724	other
4.659_262.131	0.870545	0.857248	0.47543	Methohexital	other
4.664_242.1264	1.05977	0.93477	0.56232		other
4.666_242.125	2.16804	0.898747	0.885313		other
4.686_371.242	0.381414	0.00655644	1.94838		down
4.689_431.2731	0.441934	0.0189919	1.5187	Istamycin c1	down
4.69_414.2466	0.436681	0.0187442	1.53015		down
4.709_329.2314	1.56104	0.607031	0.59272		other
4.753_321.1688	1.12137	0.791024	0.846835	Gabexate	other
4.765_329.2314	1.21416	0.647398	0.88789		other
4.787_165.0776	3.94605	0.439037	0.918225		other
4.795_278.1606	1.69722	0.466578	0.803173	[similar to: l-isoleucine; δmass: 147.0659 da]	other
4.799_148.9526	1.46795	0.452373	1.22157		other
4.811_268.0374	10.021	0.660229	1.10005	Coumesterol	other
4.817_341.2298	1.32071	0.890701	0.715223		other
4.819_146.0369	0.577373	0.945417	0.612298	Coumarin	other
4.824_454.1846	2.39408	0.94965	0.656921	2-(2-carboxyethyl)-2,5,7,8-tetramethyl-3,4-dihydro-2h-chromen-6-yl hexopyranosiduronic acid	other
4.846_373.2212	1.61522	0.208722	1.18161		other
4.869_216.0999	1.18041	0.961577	0.207046		other
4.873_458.2729	0.460758	0.0229416	1.44859		down
4.873_475.2994	0.426697	0.0144623	1.58	Netilmicin	down
4.879_301.2001	1.71394	0.211011	1.18832		other
4.888_200.1163	3.28758	0.128855	1.26786		other
4.889_345.2263	1.18713	0.903546	0.660265		other
4.902_287.0728	1.66773	0.411971	1.05575	Sulmazole	other
4.908_180.09	0.619056	0.166687	1.07604	(4-ethoxyphenyl)urea	other
4.913_193.0741	3.2597	0.279429	1.04992	1107116	other
4.921_329.2314	1.15087	0.717521	0.704842		other
4.934_329.2292	1.93346	0.616685	0.832863		other
4.935_358.2217	0.737797	0.619347	0.720972		other
4.936_230.0855	22.2679	0.308369	0.923199		other
4.941_119.0736	1.2878	0.995818	0.0892487		other
4.953_126.0674	1.26096	0.937232	0.645283		other
4.953_148.0152	1.25764	0.95229	0.736022		other
4.953_171.126	0.8614	0.461817	0.562389	Gabapentin	other
4.953_278.1604	2.12548	0.658028	0.66449	[similar to: l-phenylalanine; δmass: 113.0814 da]	other
4.954_142.9505	1.63914	0.632404	0.682806		other
4.955_127.9427	1.4207	0.899803	0.695958	Dichloroacetic acid	other
4.955_140.9505	1.1259	0.971258	0.63704		other
4.955_154.0981	1.11331	0.898447	0.327411		other
4.956_112.9558	1.28396	0.422	0.834698		other
4.956_225.134	0.835622	0.258993	0.665456		other
4.957_148.9529	1.08208	0.854929	0.567557		other
4.96_559.3196	0.0971984	0.253898	1.0431		other
4.968_315.2157	0.883952	0.932181	0.824532		other
4.972_200.1151	1.91401	0.984911	0.773594		other
4.972_331.2088	2.181	0.742173	0.828147		other
4.975_200.1162	1.15873	0.665901	0.717644		other
4.984_361.1994	1.17189	0.837422	0.682445	Semagacestat	other
4.997_303.1383	102.716	0.346239	0.856161	(+)-evodiamine	other
5.005_142.1107	1.44167	0.313495	1.03666		other
5.012_204.1473	0.935439	0.527571	0.431652	[similar to: 2,3-dinor-8-epi-prostaglandin f2α; δmass: -122.0620 da]	other
5.024_181.1831	0.874629	0.340897	1.01188	Dicyclohexylamine	other
5.033_112.9558	1.2344	0.687036	0.70001		other
5.033_148.9529	1.16827	0.702682	0.710318		other
5.034_278.1599	4.81854	0.549797	1.50621	[similar to: lidocaine n-oxide; δmass: 27.9918 da]	other
5.038_519.3253	0.414778	0.0406539	1.71351		down
5.05_373.2209	1.15196	0.522162	0.85414		other
5.053_110.1096	0.969919	0.639026	0.396612	1733342	other
5.056_173.1416	0.256412	0.506372	0.811503	9-aminononanoic acid	other
5.058_401.1283	14.1659	0.185671	1.35709		other
5.062_301.2002	1.18674	0.966372	0.723611		other
5.062_372.2057	2.13956	0.273019	1.24094	[similar to: microcystin la; δmass: -537.2790 da]	other
5.066_345.226	1.24291	0.734045	0.689594		other
5.072_429.1328	21.3824	0.421222	1.18216		other
5.085_341.2314	0.949065	0.699944	0.764428		other
5.108_358.2216	1.2024	0.871059	0.622335		other
5.12_343.2471	1.18203	0.627799	0.760894		other
5.137_359.2056	1.96007	0.228227	1.14568		other
5.139_172.1213	1.35469	0.858457	0.675498		other
5.14_200.1163	1.53021	0.669975	0.718619		other
5.141_657.3809	2.26745	0.51961	0.881453		other
5.142_312.1474	2.18877	0.390801	0.92046	Mfcd00020424	other
5.142_407.2058	1.67051	0.429229	0.864306		other
5.143_119.0736	1.90192	0.215121	0.982008		other
5.144_331.2107	1.55025	0.841101	0.721835	Marimastat	other
5.148_315.2158	1.27018	0.895328	0.778961		other
5.159_300.1473	1.54089	0.85721	0.520578	Bifenazate	other
5.16_335.1845	1.53287	0.928326	0.540889		other
5.162_317.1738	1.53531	0.848242	0.522443	Leucyltryptophan	other
5.165_416.2635	2.67103	0.859714	0.71827		other
5.168_301.2001	1.31914	0.656741	0.762862		other
5.169_142.1107	1.24573	0.674423	0.724084		other
5.174_379.2106	1.48414	0.849728	0.728613		other
5.182_343.2471	1.21416	0.775849	0.900744		other
5.184_563.3519	0.428234	0.0128001	1.5892		down
5.187_196.0826	1.10703	0.884151	0.293955		other
5.204_519.2697	2.0944	0.778891	0.746695		other
5.235_372.2372	1.99634	0.523131	0.820846		other
5.251_317.1539	45.2087	0.383461	0.788099		other
5.289_375.1829	3.15225	0.105557	1.57895	Cyphenothrin	other
5.291_349.2001	0.768241	0.185577	1.02173	4-[(2r)-2-(aminomethyl)-2-(hydroxymethyl)-5-oxo-1-pyrrolidinyl]-3-(3-pentanylamino)benzoic acid	other
5.292_192.0425	4.32934	0.00456311	2.15641	Scopoletin	up
5.304_250.0754	16.4384	0.0180165	2.15684	4,4'-methylenediphenylene diisocyanate	up
5.308_390.1693	1.33947	0.933805	0.523241	Trp-trp	other
5.313_343.2471	1.29224	0.715014	0.836822		other
5.315_359.2056	1.23342	0.691716	0.686024		other
5.317_607.3783	0.467224	0.0151445	1.51682		down
5.325_365.1951	1.3343	0.899139	0.641563		other
5.338_315.2158	1.09286	0.730561	0.604044		other
5.346_372.2372	2.71536	0.378374	0.926438		other
5.352_335.1845	1.47713	0.470286	0.817867		other
5.376_351.1583	1.7533	0.677743	0.648785	Trp-phe	other
5.392_407.2058	1.35686	0.638143	0.733119		other
5.41_407.242	1.6017	0.675623	0.649599	Leu-leu-tyr	other
5.417_345.2257	1.50183	0.902531	0.590167		other
5.435_276.1209	1.74986	0.204003	0.990694	Triethyl citrate	other
5.436_175.0634	5.45553	0.0142222	2.17168	Indole-3-acetic acid	up
5.437_375.216	0.749928	0.833213	0.530653		other
5.451_220.005	3.38991	0.00179106	2.20927		up
5.451_253.0164	3.14547	0.00149296	2.17629	Furathiazole	up
5.487_194.055	3.61136	0.0127113	2.16292	Temozolomide	up
5.49_200.1162	0.887658	0.333995	0.90133		other
5.49_365.1951	0.808822	0.24118	1.0504		other
5.51_152.0474	1.85661	0.712348	0.503533	Methylparaben	other
5.518_335.1845	1.21792	0.979005	0.810816		other
5.521_166.097	0.899097	0.508025	0.165101	Cyromazine	other
5.525_108.094	0.961116	0.839653	0.125996	4-vinylcyclohexene	other
5.525_126.1046	0.954034	0.807264	0.133863	2707	other
5.526_149.0842	2.47599	0.0213472	1.85002	N-(2,4-dimethylphenyl)formamide	up
5.531_343.2471	1.16695	0.807577	0.653222		other
5.537_377.2315	1.40698	0.900192	0.714128		other
5.543_214.1682	0.367793	0.00377381	2.04068		down
5.549_242.2358	1.69483	0.74463	0.634128		other
5.575_369.1689	1.3049	0.302737	0.926666	Epanolol	other
5.601_285.0571	1.21718	0.563592	0.715626		other
5.664_357.2628	1.37895	0.821755	0.832382	Leucyl-leucyl-norleucine	other
5.678_154.0631	2.68723	0.442002	0.711453	Vanillyl alcohol	other
5.707_147.0686	3.96705	0.0101045	1.99413	Indole-3-carbidol	up
5.717_210.1257	1.10717	0.761305	0.287927	Jasmonic acid	other
5.727_146.058	9.63532	0.00875392	2.54047	3-methylglutaric acid	up
5.728_128.0474	9.48869	0.00628209	2.58207	Furaneol	up
5.728_148.089	13.3845	0.000546893	3.17714	Trans-anethole	up
5.728_343.1994	5.12363	0.0108023	2.15667		up
5.729_164.0686	8.42819	0.00812331	2.48181	Α-l-fucopyranose	up
5.729_298.1416	7.31749	0.00877144	2.42453	Nialamide	up
5.729_618.2653	41.6867	0.00308476	3.81065	Bryotoxin a	up
5.73_320.1236	6.23477	0.0105021	2.31729		up
5.73_397.0586	11.3439	0.00508767	2.71164	Bensulide [wssa]	up
5.73_82.042	6.99108	0.0109884	2.30673	2-methylfuran	up
5.731_120.0576	0.522475	0.463486	0.492376	Acetophenone	other
5.76_217.2043	1.73567	0.0178772	1.47852		up
5.763_331.1696	15.6944	0.195736	1.14074		other
5.797_423.2106	9.19469	0.0513431	1.74685		other
5.797_428.1658	8.63169	0.13231	1.38802		other
5.797_529.3228	1.73479	0.63261	0.796351		other
5.829_214.1206	3.05849	0.0666757	1.38263	5-hexyl-2-oxotetrahydro-3-furancarboxylic acid	other
5.829_254.113	3.07591	0.0325889	1.53845		up
5.832_184.1293	2.06731	0.0864928	1.31995		other
5.835_320.1236	7.94352	0.0214692	2.25544		up
5.86_391.2472	1.43019	0.667312	0.696643		other
5.869_166.0482	1.20496	0.674086	0.476991	D-xylonic acid	other
5.87_188.0302	1.1945	0.883038	0.444033		other
5.871_162.0534	1.29667	0.535007	0.552202	Diethylpyrocarbonate	other
5.872_261.2304	1.47422	0.0748198	1.11933		other
5.873_242.0804	1.05646	0.645485	0.471576	Lumichrome	other
5.875_179.044	2.48054	0.221417	0.95945	181594	other
5.893_173.1781	0.87974	0.420718	0.48081		other
5.926_423.2106	6.95082	0.0277535	1.8846		up
5.931_355.2107	1.32708	0.858024	0.871975		other
5.942_270.1304	1.80836	0.128984	1.25434		other
5.958_305.2566	1.16813	0.636224	0.334022		other
5.963_450.2104	3.67618	0.0919182	1.34815		other
5.979_492.01	15.1744	0.235773	1.21008	Novaluron	other
6.003_156.0788	1.26876	0.728729	0.457994	2,5-dimethyl-4-ethoxy-3(2h)-furanone	other
6.003_275.1369	1.15678	0.9481	0.330373	Cipamfylline	other
6.003_96.0576	1.35525	0.634449	0.426612	Gw7000000	other
6.006_391.2472	1.45911	0.931916	0.492126		other
6.04_189.0791	2.03489	0.0691957	1.31035	Indole-3-methyl acetate	other
6.059_320.1236	6.92421	0.0141661	2.25985	4-(2-carboxy-1-azetidinyl)-n-(3-carboxy-3-hydroxypropyl)threonine	up
6.062_343.1994	5.93484	0.0666686	1.79211		other
6.065_391.2472	1.01453	0.629265	0.767098		other
6.12_362.1578	2.21841	0.231547	1.15534		other
6.127_427.1745	0.0158693	1.48237e-05	4.43745		down
6.166_370.2976	1.48997	0.310768	0.96386		other
6.21_250.178	0.993349	0.932869	0.325219		other
6.245_231.1835	0.319592	0.0161178	2.18452		down
6.275_240.1839	0.900819	0.350526	0.501564	306	other
6.281_104.0627	2.96874	0.0029781	2.21905	Styrene	up
6.281_172.0502	2.65634	0.00245229	2.10755		up
6.281_206.0257	2.98942	0.00190111	2.28231		up
6.281_338.0831	5.2048	0.0167527	2.4013	7042400	up
6.282_234.0206	2.81061	0.00310132	2.19223	(e)-ajoene	up
6.321_416.3032	2.23629	0.0059222	1.8279		up
6.323_414.2875	0.845836	0.273297	0.768304		other
6.37_448.1347	13.1872	0.0144233	2.23222	Sakuranin	up
6.375_245.1991	0.53707	0.06894	1.664		other
6.382_261.0902	10.3033	0.0124397	2.68575		up
6.386_286.2256	1.93543	0.273582	1.10659		other
6.432_388.1734	22.767	0.0580694	1.87944	12-o-î²-d-glucopyranosyloxyjasmonic acid	other
6.449_432.1997	15.4951	0.0697741	1.81951		other
6.45_414.2875	0.953433	0.432226	0.543315		other
6.459_233.0477	1.89341	0.469062	0.751642		other
6.461_299.2705	0.807226	0.137309	0.909669		other
6.478_150.0682	0.985419	0.903558	0.125273	4-ethoxybenzaldehyde	other
6.493_255.126	48.3456	0.0846266	1.783	6-(1,2,3,4-tetrahydro-6-methoxy-2-naphthyl)-2(1h)-pyridone	other
6.495_172.1101	1.26985	0.709861	0.369408	Oi1695000	other
6.495_194.0921	1.27528	0.727338	0.392116		other
6.496_136.089	1.21297	0.761823	0.395148	4329	other
6.498_230.0861	1.00223	0.934075	0.312321		other
6.5_470.1791	8.08184	0.0125229	2.28422		up
6.502_315.2521	0.3586	0.964855	0.583188		other
6.509_487.2057	8.43135	0.0136399	2.23057		up
6.591_206.0581	0.141475	0.516567	0.833637	Scoparone	other
6.6_364.1159	16.1009	0.0904705	1.51677	Zidometacin	other
6.67_166.0268	7.11884	0.273743	0.974549	Phthalic acid	other
6.673_252.0998	11.5183	0.737668	0.431508	Methyl 3,4,5-trimethoxycinnamate	other
6.747_208.1941	2.07279	0.619758	0.653572		other
6.793_116.0501	4.11065	0.0637417	1.79151		other
6.806_324.2413	0.375429	0.269132	0.789155		other
6.862_240.1338	1.33032	0.503615	0.478393		other
6.862_426.1867	4.17174	0.157871	1.22427		other
6.891_208.1101	1.16392	0.624871	0.358333	Β-asarone	other
6.891_376.1887	1.09245	0.752658	0.302634	Picrasin b	other
6.891_393.2152	1.08979	0.777926	0.295357		other
6.891_398.1706	1.09625	0.721879	0.308186	N-benzoyl-d-arginine-4-nitroanilide	other
6.927_214.1571	1.02931	0.891929	0.198911	3-oxolauric acid	other
6.952_245.2355	1.26848	0.289064	0.721992		other
6.961_448.2312	6.72253	0.0430425	1.77199	2-[(3s,3ar,5r,8r,8as)-3,8-dihydroxy-8-(hydroxymethyl)-3-methyl-2-oxodecahydro-5-azulenyl]-2-propanyl beta-d-glucopyranoside	up
6.969_452.1684	18.3561	0.0422642	2.05557	Merimepodib	up
6.989_289.2616	1.27399	0.251197	0.755959		other
6.99_150.0682	0.603964	0.0460991	1.16163	3,4-dimethylbenzoic acid	down
6.996_162.0669	1.10505	0.608408	0.40788		other
6.998_324.1337	1.1034	0.611917	0.406228	2-oxo-3-(phosphonooxy)propyl decanoate	other
6.999_319.1783	1.15848	0.537324	0.45072	Coronatine	other
7.01_408.1422	28.3653	0.0406065	1.9807	Nodakenin	up
7.019_256.2151	1.00152	0.836115	0.358795		other
7.023_333.2879	1.13376	0.487802	0.436387		other
7.026_106.0419	1.05615	0.535237	0.239718	Benzaldehyde	other
7.027_162.1046	1.05892	0.525854	0.226724	Valerophenone	other
7.044_370.2118	0.0496415	0.338596	0.972825		other
7.046_116.0501	5.20358	0.0744556	1.79636		other
7.046_245.0953	5.42237	0.0631877	1.87923		other
7.047_262.0981	5.24341	0.0591293	1.87873	1,6-dimethoxypyrene	other
7.124_246.162	4.0312	0.343026	0.84604	Geroquinol	other
7.161_281.1052	1.02637	0.83514	0.356238	Indoprofen	other
7.182_182.1097	1.25035	0.472927	0.505087	Bibenzyl	other
7.182_240.1127	1.26112	0.49806	0.532918		other
7.218_647.4461	0.0683201	0.374692	0.784274		other
7.242_691.4721	0.0569261	0.334059	0.824389		other
7.245_472.1374	14.9481	0.00946555	2.45322		up
7.277_735.4986	0.0816279	0.411415	0.745138		other
7.303_246.0794	3.28259	0.108166	1.51326		other
7.316_331.214	0.831335	0.524509	0.633284	Megastachine	other
7.356_178.0995	1.01211	0.720046	0.170712	Benzyl butyrate	other
7.396_325.2018	1.31485	0.380857	0.575581		other
7.416_508.3456	1.217	0.293629	0.606401		other
7.43_503.3143	1.17718	0.298687	0.992214		other
7.441_375.2521	1.00413	0.920904	0.233149		other
7.441_420.31	0.985592	0.911722	0.308347		other
7.441_434.3257	1.00145	0.942968	0.224726		other
7.441_767.5314	1.03038	0.863311	0.173539		other
7.446_333.2296	0.92322	0.527246	0.60654	Pentoxyverine	other
7.451_224.1414	1.01764	0.9216	0.185791	Methyl jasmonate	other
7.456_151.0998	5.85408	0.259414	0.995925	Norephedrine	other
7.459_249.1049	1.68121	0.0457232	1.31661		up
7.477_617.4351	0.164265	0.30054	0.842668		other
7.488_225.1343	1.05139	0.719536	0.158523		other
7.499_274.1571	17.8504	0.244558	1.13923	(+)-podocarpic acid	other
7.5_327.2046	1.06342	0.75884	0.327443		other
7.507_386.1732	1.04056	0.754665	0.199934	(+)-eudesmin	other
7.509_430.2206	16.1196	0.125161	1.63829		other
7.514_386.194	4.99637	0.441581	1.04233	Bevenopran	other
7.515_661.462	0.105137	0.433057	0.65744		other
7.517_259.2148	0.305463	0.0157497	2.25175		down
7.534_705.4879	0.0368896	0.357151	0.779083		other
7.546_472.1374	9.83485	0.0136418	2.26694		up
7.547_312.1726	7.85125	0.156619	1.22294	Trenbolone acetate	other
7.552_374.757	0.0443593	0.333306	0.816337	[similar to: prostaglandin j2; δmass: 40.5426 da]	other
7.564_793.5411	0.0485444	0.319804	0.859375		other
7.571_375.2047	0.972324	0.88856	0.343113		other
7.572_380.1601	0.942644	0.927732	0.345316	1-{[(1s)-1-carboxy-3-(1h-indol-3-yl)propyl]amino}-1-deoxy-d-fructofuranose	other
7.578_473.3335	1.30763	0.175253	0.612452		other
7.588_238.2046	0.918675	0.419027	0.462916		other
7.596_176.1203	1.13183	0.223896	0.4174	2740	other
7.627_314.2569	0.968071	0.25166	1.21407		other
7.665_218.1308	1.06507	0.4853	0.221899	Cis-3-hexenyl phenylacetate	other
7.665_327.2046	1.04616	0.854049	0.254137		other
7.666_310.178	1.04174	0.848742	0.267213	Botrydial	other
7.676_216.1152	1.07588	0.430004	0.318252	2978	other
7.682_162.0318	1.41805	0.46492	0.565671	7-hydroxycoumarine	other
7.682_236.1049	1.37369	0.562422	0.471217	Ethylvanillin isobutyrate	other
7.682_258.0869	1.39442	0.547166	0.490261		other
7.714_227.2613	1.3766	0.77784	0.464549		other
7.718_316.2038	18.0675	0.139125	1.39591	Cafestol	other
7.722_180.1152	1.10361	0.692527	0.230653	3-bha	other
7.723_262.1181	1.07788	0.900834	0.220557		other
7.754_438.2007	1.00823	0.805783	0.478273		other
7.755_443.156	1.08117	0.67219	0.559695	L-dihydrofolic acid	other
7.756_273.267	1.07831	0.730053	0.317358	Hexadecasphinganine	other
7.762_282.1556	1.05305	0.851375	0.280961		other
7.766_317.2931	1.21127	0.569967	0.572641	2-amino-1,3,4-octadecanetriol	other
7.768_290.1488	0.903711	0.46821	0.512443		other
7.773_226.0762	1.21959	0.747616	0.526502		other
7.773_411.1815	1.04786	0.816428	0.417335	Tasosartan	other
7.774_416.1369	1.05825	0.810951	0.418256		other
7.775_361.3193	1.11466	0.646144	0.46373		other
7.775_631.451	0.151455	0.509508	0.581066		other
7.777_675.4772	0.0642706	0.34408	0.804256		other
7.781_719.5036	0.0650396	0.313295	0.839918		other
7.784_129.058	3.36016	0.0373344	1.741	Quinoline	up
7.784_405.3456	1.08175	0.829089	0.334562	Hydrolyzed fumonisin b1	other
7.792_288.2857	0.924813	0.817606	0.266356		other
7.794_763.5296	0.0643737	0.344084	0.809253		other
7.799_412.7929	0.150211	0.334435	0.771142	[similar to: (+/-)5(6)-dihet; δmass: 74.5472 da]	other
7.802_412.2912	0.066267	0.333047	0.832108		other
7.81_851.5826	0.106132	0.259416	0.950416		other
7.822_284.2464	0.901842	0.302108	0.463528		other
7.825_136.0525	1.29959	0.0803376	0.707907	2145	other
7.826_316.165	1.21555	0.215285	0.526722		other
7.827_182.0581	1.18424	0.298906	0.470645	3,4-dihydroxyphenylpropionic acid	other
7.829_294.1831	1.21331	0.136793	0.581601	Embelin	other
7.841_200.0727	1.66184	0.570447	0.625479		other
7.843_444.2051	17.3538	0.0684843	1.68943		other
7.846_269.3083	0.860398	0.370881	0.849201	Oda	other
7.848_200.1203	1.08766	0.442052	0.336903	2-isobutoxynaphthalene	other
7.855_192.1153	1.02958	0.681454	0.129228	Ibufenac	other
7.859_190.1359	1.06647	0.477047	0.242	3420	other
7.875_284.2828	0.81613	0.339453	0.832464		other
7.888_270.2672	1.06436	0.593422	0.672719		other
7.902_122.0732	0.946695	0.712712	0.243578	1-phenylethanol	other
7.902_296.0573	0.90512	0.387171	0.256752		other
7.903_138.0318	0.964644	0.840801	0.255142	4-hydroxybenzoate	other
7.903_150.1046	0.903549	0.440232	0.265717	Carvone	other
7.903_166.0631	0.921057	0.469172	0.262997	Apocynin	other
7.903_185.2145	1.0657	0.703493	0.2749		other
7.903_194.0944	0.93334	0.521868	0.227342	Butylparaben	other
7.903_294.0189	0.914354	0.52314	0.266746		other
7.903_94.042	0.931355	0.59604	0.236135	Benzenol	other
7.904_120.0212	0.970977	0.873409	0.242779		other
7.904_356.1948	1.11076	0.812228	0.328232		other
7.907_229.2406	0.722996	0.202095	0.723006		other
7.91_226.1545	0.661978	0.58353	0.460702		other
7.917_239.225	1.03417	0.66258	0.675256		other
7.917_300.2777	0.936082	0.550089	0.725792		other
7.918_450.1894	10.518	0.0250501	2.10342	Timobesone acetate	up
7.97_212.0727	1.62605	0.599721	0.640099		other
7.976_115.0457	13.0353	0.560323	0.889626	Butyl isothiocyanate	other
7.976_296.051	18.0137	0.745819	0.908622	Disulfiram	other
8.004_243.2562	0.913931	0.456625	0.646185		other
8.025_777.5451	0.147811	0.448326	0.646801		other
8.026_516.1297	1.16771	0.424901	0.432477		other
8.028_118.0784	1.10466	0.497085	0.384892	Indane	other
8.028_499.1419	1.19042	0.487964	0.387544		other
8.029_106.0783	1.09955	0.545566	0.380352	P-xylene	other
8.029_148.089	1.09184	0.655403	0.429047	Cuminaldehyde	other
8.029_244.0862	1.12864	0.463194	0.410102	Alovudine	other
8.029_281.1344	1.06493	0.644589	0.357197		other
8.029_294.1103	1.07631	0.590108	0.349395	Tutin	other
8.029_473.2778	1.11779	0.544762	0.396632		other
8.03_132.0575	1.09875	0.551214	0.377026	Cinnamaldehyde	other
8.03_134.0732	1.11598	0.394	0.449588	4-ethylbenzaldehyde	other
8.03_280.1311	1.15231	0.273062	0.436843	Hydroxystilbamidine	other
8.03_334.2142	2.51315	0.284602	0.814505	1886839	other
8.03_432.7986	0.0999706	0.437045	0.661843	[similar to: (+/-)5(6)-dihet; δmass: 94.5529 da]	other
8.03_459.2621	0.98009	0.665091	0.242169	Militarinone a	other
8.03_498.1567	1.1355	0.466559	0.431791		other
8.03_514.1288	0.973551	0.867526	0.293469		other
8.03_850.3911	1.20962	0.390947	0.467221		other
8.031_482.179	1.11313	0.616271	0.33007		other
8.031_821.5723	0.169272	0.45304	0.632946		other
8.031_845.4357	1.21491	0.480885	0.460099		other
8.031_909.6248	0.286839	0.473868	0.542618		other
8.032_118.074	1.21515	0.24512	0.695115	2,4-diaminobutanoic acid	other
8.032_443.7892	0.309344	0.482759	0.523213		other
8.032_733.5193	0.177849	0.454889	0.626686		other
8.032_90.047	1.00636	0.996336	0.334607		other
8.033_445.2464	0.977503	0.601505	0.277224		other
8.033_689.4928	0.245634	0.469196	0.567907		other
8.036_303.2773	1.00413	0.998991	0.278482		other
8.039_645.4667	0.345777	0.490817	0.484354		other
8.046_391.2475	0.986027	0.907063	0.212001		other
8.061_287.2824	0.841114	0.285539	0.821672	Sphinganine (d17:0)	other
8.062_303.2925	1.28988	0.621144	0.300366		other
8.076_256.1358	1.02287	0.886775	0.317064		other
8.127_224.1389	1.33593	0.357637	0.57386		other
8.137_358.2832	1.53412	0.309734	0.691683		other
8.139_243.2562	0.820686	0.234866	0.951589		other
8.14_303.2773	1.0012	0.949702	0.362631		other
8.169_315.219	0.879653	0.259196	0.447552	(-)-bremazocine	other
8.176_335.2452	1.03794	0.564015	0.442372	Oxeladin	other
8.186_303.219	1.00043	0.979654	0.204217	Samandarone	other
8.205_411.314	1.78611	0.893286	0.432139	Cyclopamine	other
8.22_308.1988	1.6034	0.514763	0.615568	5-o-methyl embelin	other
8.24_296.1776	10.8132	0.28853	1.00515	17α-ethynylestradiol	other
8.255_386.186	1.91591	0.0450556	1.24947	Olodaterol	up
8.264_315.2774	0.814745	0.173086	0.874964	(8e)-2-amino-8-octadecene-1,3,4-triol	other
8.297_747.5351	0.649233	0.416755	0.460227		other
8.304_297.3395	0.825917	0.417577	0.723906		other
8.309_437.1706	0.955528	0.685421	0.172087		other
8.31_417.1598	1.02124	0.660913	0.368072		other
8.31_417.2352	0.939514	0.40363	0.254974		other
8.31_419.1974	1.00817	0.858191	0.204104		other
8.31_433.2131	0.966232	0.768202	0.226707		other
8.31_435.1701	1.08295	0.247778	0.514531	[similar to: phytic acid; δmass: -224.6912 da]	other
8.31_451.1865	0.961725	0.731709	0.20411	Doxazosin	other
8.31_703.509	0.69421	0.427072	0.433037		other
8.311_111.0673	1.05437	0.680585	0.279761	[similar to: kasugamycin; δmass: -268.0918 da]	other
8.311_317.2345	1.04496	0.673829	0.280428	4,17?-dimethyl-4-aza-5-androsten-17?-ol-3-one	other
8.311_413.231	0.968167	0.720256	0.192178		other
8.312_316.2316	1.03077	0.779642	0.2394		other
8.312_362.2921	0.959342	0.582314	0.313468		other
8.312_656.4516	1.05307	0.642943	0.25187		other
8.315_348.2754	1.01245	0.907524	0.249219		other
8.315_357.2274	1.08967	0.507661	0.313865		other
8.321_271.087	1.43176	0.398843	0.722463		other
8.321_301.2982	1.02058	0.822495	0.506376	Sphinganine	other
8.322_345.3238	1.16067	0.960849	0.581875		other
8.324_214.0883	1.44165	0.784562	0.432182	Metribuzin	other
8.324_246.1145	1.36899	0.365557	0.715889	Ellipticine	other
8.325_248.1475	1.38718	0.359576	0.685846	[similar to: tetranor-12r-hete; δmass: -18.0407 da]	other
8.325_262.087	1.50011	0.35492	0.785076		other
8.325_273.0872	1.6207	0.396224	0.77152		other
8.326_260.0935	1.25344	0.477368	0.588396		other
8.329_264.087	1.54346	0.435252	0.742319		other
8.335_315.3137	0.904873	0.5178	0.630668		other
8.345_424.1943	1.00182	0.956078	0.171086		other
8.355_271.2512	0.228343	0.317762	0.716486	1785113	other
8.383_331.3237	0.606682	0.146139	1.40344		other
8.396_136.0525	1.15527	0.43993	0.333149	Phenyl acetate	other
8.396_353.2565	1.12681	0.544687	0.311277		other
8.397_164.0474	1.18871	0.350756	0.392834	(e)-p-coumaric acid	other
8.397_220.11	1.2114	0.269262	0.398624	Precocene ii	other
8.397_234.1256	1.18208	0.346093	0.396461	Stiripentol	other
8.397_346.1545	1.09226	0.631868	0.295596		other
8.398_196.0737	1.21381	0.292471	0.397534	Cu8460000	other
8.398_196.0756	1.21126	0.323015	0.368363		other
8.398_251.1522	1.21298	0.263752	0.437784	Lt9970000	other
8.398_290.1881	1.18945	0.348587	0.383041	Octinoxate	other
8.398_330.1806	1.1273	0.44366	0.3263		other
8.4_152.1202	2.04273	0.535214	0.616922	D-(+)-camphor	other
8.41_160.0889	1.09648	0.972975	0.45393	2-phenyl-4-pentenal	other
8.411_174.1046	1.2267	0.316857	0.394963	(2z)-4-methyl-2-phenyl-2-pentenal	other
8.412_202.0996	1.1973	0.318214	0.368659	Demethoxyencecalin	other
8.413_312.3141	0.872189	0.244363	1.07487		other
8.415_431.2309	1.37631	0.128527	0.795658		other
8.418_315.3137	0.805085	0.235792	0.893952		other
8.422_298.2984	1.20046	0.562666	0.758542		other
8.423_237.1365	1.24931	0.192824	0.376156	Viloxazine	other
8.424_298.1545	1.17512	0.377007	0.327997	Olomoucine	other
8.426_276.1725	1.23649	0.180414	0.485719	Cyclandelate	other
8.426_301.2617	0.396063	0.0203254	2.34489		down
8.437_336.2276	1.27252	0.554308	0.565918		other
8.438_375.2985	0.855478	0.8487	0.316153		other
8.439_150.0892	0.796407	0.883236	0.2001		other
8.443_339.2163	1.0298	0.818775	0.194276		other
8.455_328.309	1.07991	0.503262	0.86042		other
8.457_295.2147	1.01988	0.815992	0.29277		other
8.475_239.225	0.195528	0.0329589	1.80891		down
8.476_342.2882	0.203531	0.0296598	1.81228		down
8.491_375.2985	0.76486	0.895269	0.399857		other
8.495_436.1861	1.83714	0.0698933	1.25707		other
8.499_271.2875	0.745587	0.153066	0.820656		other
8.501_437.1896	1.39948	0.213789	0.798484		other
8.503_229.2043	1.13037	0.400175	0.701731	13-aminotridecanoic acid	other
8.518_331.3239	0.795223	0.144218	1.0346		other
8.519_146.0733	0.964958	0.839986	0.13308	Benzylideneacetone	other
8.521_329.2347	1.84994	0.109432	1.46672	Bornaprine	other
8.525_293.2355	0.901982	0.376728	0.468683		other
8.527_293.237	1.00943	0.81641	0.369265		other
8.543_315.3137	0.704275	0.0918248	1.15534		other
8.58_338.3296	0.00348858	0.29214	1.28867		other
8.582_324.314	0.00495255	0.319286	1.25385		other
8.583_295.2511	0.803933	0.122728	0.775197		other
8.598_190.0784	1.02868	0.724237	0.131167	(5e)-7,7-dimethyl-4-oxa-8-thia-2,5-diazanon-5-en-3-one	other
8.598_369.3244	0.104326	0.353403	0.835731	4-(stearoylamino)butanoic acid	other
8.604_331.3087	0.875998	0.341828	0.807089		other
8.618_277.2406	0.86668	0.327103	0.510055		other
8.62_220.1465	0.946852	0.592641	0.337484	2,6-di-tert-butyl-1,4-benzoquinone	other
8.633_216.1515	1.08166	0.837827	0.276552	Hexyl cinnamaldehyde	other
8.636_300.2087	1.57916	0.25488	0.694374	Retinoate	other
8.638_386.3146	0.948103	0.601589	0.35579		other
8.64_431.8093	0.150458	0.393995	0.700377	[similar to: (+/-)5(6)-dihet; δmass: 93.5636 da]	other
8.645_325.3708	0.913643	0.264773	0.909776		other
8.646_280.2877	0.643917	0.0846998	1.44882		other
8.651_578.2862	1.5551	0.369899	0.763916		other
8.657_299.2824	0.847913	0.43834	0.862781	Threo-sphingosine, (-)-	other
8.679_852.4307	0.31685	0.888034	0.139535		other
8.69_296.2463	9.17854	0.229266	1.17465		other
8.704_360.2149	1.42458	0.868302	0.320883		other
8.719_356.042	1.65842	0.771367	0.396294		other
8.727_395.3401	0.139296	0.360628	0.788908		other
8.729_373.3557	0.737878	0.252466	0.930955		other
8.731_329.3293	0.690687	0.121668	0.97302		other
8.732_306.267	1.14667	0.45414	0.701767		other
8.755_126.0319	1.57976	0.662309	0.530105	Phloroglucinol	other
8.759_295.2511	0.857214	0.251352	0.652963		other
8.767_319.2487	0.792537	0.177952	0.730099		other
8.78_400.3303	0.906767	0.880114	0.211359		other
8.781_314.1882	2.39637	0.202795	0.917921	Kahweol	other
8.782_356.3403	0.0577037	0.08333	1.68814		other
8.785_370.3559	0.00844612	0.279378	1.26163		other
8.796_406.2833	0.290245	0.18123	1.56015		other
8.798_587.3578	0.291308	0.198634	1.6069		other
8.804_220.0772	0.955873	0.445322	0.494946		other
8.81_355.345	0.913997	0.397554	0.719887	Arachidoyl ethanolamide	other
8.816_199.1938	1.08845	0.834674	0.345304	Lauramide	other
8.831_257.2355	0.385995	0.113226	1.86807		other
8.832_279.2174	0.37764	0.105456	2.16217		other
8.84_357.9727	9.31497	0.736775	0.735433		other
8.846_295.2511	0.831088	0.204636	0.641315		other
8.858_359.3552	1.12566	0.650425	0.61577		other
8.863_371.34	0.241511	0.0273169	2.2587		down
8.863_372.3351	0.0292284	0.280774	1.14581		other
8.881_356.042	1.37862	0.877462	0.399467		other
8.887_262.2294	0.876806	0.32674	0.579863	Sl3675000	other
8.89_319.2487	0.855712	0.253413	0.620277		other
8.92_366.361	0.0288674	0.329562	1.06577		other
8.921_352.3453	0.040472	0.297068	1.08015		other
8.929_294.2194	0.801664	0.343058	0.865244	13(s)-hotre	other
8.96_295.2511	0.922138	0.39394	0.5118		other
8.968_271.2148	0.694768	0.604126	0.514375	N-tridecanoylglycine	other
8.968_89.0478	0.599207	0.630047	0.483144	L-(+)-alanine	other
8.972_334.2984	2.12085	0.920265	0.515787		other
8.979_278.2244	0.722099	0.181467	0.848595	Gamma-linolenic acid	other
8.982_318.2172	0.821215	0.396997	0.593219		other
8.983_346.2112	0.818195	0.176537	0.742675		other
8.988_272.1988	0.565355	0.424899	0.683147	Pentadecanedioic acid	other
9.009_320.2827	0.954071	0.805291	0.455905		other
9.043_270.1831	1.4925	0.735071	0.438801	3543	other
9.043_292.1651	1.51133	0.735301	0.413036		other
9.044_140.0474	1.59867	0.876206	0.330532	Lv1850000	other
9.044_158.058	1.51292	0.890701	0.379102	Succinylacetone	other
9.081_267.2562	0.0833832	0.0278897	2.02635		down
9.081_370.3196	0.100365	0.0314663	1.90716		down
9.092_443.325	0.437309	0.29904	0.757116		other
9.097_487.3513	0.389069	0.585722	0.517715		other
9.099_619.43	0.307136	0.530266	0.605189		other
9.099_663.4567	0.281434	0.392994	0.879828		other
9.1_531.3777	0.347146	0.49782	0.668731		other
9.1_707.4829	0.266704	0.676691	0.490039		other
9.101_575.4039	0.344424	0.632055	0.523346		other
9.113_342.2171	0.546126	0.420824	0.747785		other
9.127_257.2355	0.956737	0.33869	0.629476		other
9.135_324.1553	1.27529	0.313625	0.62676	Valaciclovir	other
9.15_297.2667	0.864662	0.199083	0.639468	Spiroxamine	other
9.21_193.1078	0.686637	0.252001	1.21437		other
9.221_213.2094	1.22102	0.956096	0.324055		other
9.3_295.1234	1.24585	0.477108	0.556677		other
9.302_256.0975	1.20073	0.629108	0.446403		other
9.302_256.1352	1.1958	0.611376	0.448754		other
9.302_270.1509	1.15645	0.615026	0.41185		other
9.303_297.1238	1.11692	0.687144	0.388964		other
9.304_286.1231	1.20789	0.633511	0.469286		other
9.304_288.1235	1.21906	0.599907	0.481463	Piromidic acid	other
9.32_312.2662	1.83897	0.125022	1.23088	2-oxononadecanoic acid	other
9.321_252.2453	2.15034	0.0383301	1.53648	(9z)-9-cycloheptadecen-1-ol	up
9.321_298.2507	1.81082	0.0374817	1.42143	Ricinelaidic acid	up
9.333_354.0627	0.972391	0.810549	0.537293		other
9.336_222.0565	0.85299	0.27779	0.750916	3475	other
9.336_236.0721	0.960766	0.608763	0.431087	Thioacetazone	other
9.336_334.0884	0.837198	0.283645	0.747534	(e)-progabide	other
9.361_227.225	0.926752	0.393645	0.674265		other
9.364_348.3141	0.784874	0.458954	0.803912		other
9.364_351.2386	0.666052	0.162306	1.54478		other
9.365_185.1418	0.658503	0.20257	1.2858	Atagabalin	other
9.365_367.2126	0.637327	0.141109	1.52821		other
9.37_282.2558	0.917586	0.554345	0.297349	Oleate	other
9.374_328.1675	1.54711	0.861644	0.385462	Crocetin	other
9.376_322.2484	1.41149	0.117451	1.11003		other
9.394_277.2406	0.824287	0.137247	0.886151		other
9.408_132.094	0.832072	0.193643	0.683044	Tetralin	other
9.408_336.1937	0.830992	0.181967	0.651807		other
9.408_484.2829	0.816946	0.157878	0.649956	Stigmatellin y	other
9.408_529.3409	0.789568	0.100122	0.687374		other
9.409_188.105	0.783797	0.0974986	0.70096	Azelaic acid	other
9.45_164.1053	0.741622	0.217457	1.17959	Triethylene glycol monomethyl ether	other
9.45_351.2386	0.743923	0.210403	1.19466		other
9.45_367.2126	0.737999	0.205388	1.2845		other
9.464_253.2406	0.830636	0.178757	0.910763		other
9.492_375.3114	0.69548	0.0396899	1.20204		down
9.501_351.3138	0.780643	0.12087	0.988439	N-(11z,14z)-eicosadienoylethanolamine	other
9.502_307.2511	0.88925	0.248035	0.784396	Fingolimod	other
9.519_295.2875	0.130154	0.153779	1.20608		other
9.519_398.351	0.146195	0.0518739	1.54987		other
9.524_172.1253	0.589207	0.285968	0.617839	1,1,6-trimethyl-1,2-dihydronaphthalene	other
9.536_277.2406	0.773938	0.144254	1.06075		other
9.547_555.4352	0.507054	0.0602507	1.19759		other
9.55_511.409	0.407874	0.0406776	1.32869		down
9.557_423.3563	0.781505	0.43245	0.518195		other
9.576_241.2406	0.807743	0.130277	0.920401		other
9.598_141.1154	0.823343	0.190622	0.944298	3-tropanol	other
9.598_146.1095	0.770486	0.124767	1.02027	3-methyl-1-phenyl-2-butene	other
9.598_164.1201	0.764948	0.109781	1.08456	Fenipentol	other
9.598_167.131	0.804502	0.169532	1.00615	1,5-dimethylbicyclo(3.2.1)octan-8-one oxime	other
9.598_169.1466	0.788381	0.157491	1.04999	(-)-lupinine	other
9.598_176.6122	0.760694	0.125717	1.08888		other
9.598_180.1514	0.781745	0.145516	1.05608	(e,e)-2,4-dodecadienal	other
9.598_237.209	0.754772	0.146239	1.14147		other
9.598_324.3136	0.805048	0.140914	0.957861		other
9.599_122.1095	0.783761	0.145834	1.05612	3-allylcyclohexene	other
9.599_148.1252	0.828204	0.19143	0.933965	N-amylbenzene	other
9.599_155.131	0.803896	0.159889	1.01709	To0127900	other
9.599_162.1408	0.845599	0.245028	0.944402	Hexylbenzene	other
9.599_164.1565	0.801356	0.158057	1.01199		other
9.599_178.1358	0.791473	0.152389	1.04613	Propofol	other
9.599_178.1721	0.808371	0.18205	0.985523		other
9.599_183.1624	0.754827	0.113391	1.10668	(2,7-dimethyloctahydro-1h-cyclopenta[c]pyridin-4-yl)methanol	other
9.599_197.178	0.765157	0.126736	1.0844		other
9.599_209.1779	0.810728	0.177041	1.01454	(3z,6e)-n-hydroxy-2,4,4,7-tetramethyl-6,8-nonadien-3-imine	other
9.599_310.2977	0.804531	0.142271	0.956543		other
9.599_347.2308	0.776439	0.153849	1.08191		other
9.599_363.2084	0.776201	0.140651	1.0881		other
9.599_379.1807	0.754694	0.139478	1.15704	Sudan 7b	other
9.599_94.0783	0.742822	0.117919	1.10525	1,3,5-heptatriene	other
9.6_195.1624	0.81636	0.180156	0.979989	3-amino-5,7-dimethyl-1-adamantanol	other
9.6_335.1759	0.789949	0.165548	1.11457	Hydroxychloroquine	other
9.6_80.0626	0.786881	0.146805	1.07635		other
9.6_82.0783	0.818422	0.180042	0.976126	3-methylcyclopentene	other
9.601_120.0939	0.768332	0.0765766	0.932428	Cumene	other
9.601_174.141	0.801702	0.157805	0.905308	Ionene	other
9.602_244.2191	0.782457	0.144719	1.06147		other
9.624_301.238	0.753958	0.0836097	1.09737		other
9.626_385.283	0.680897	0.202853	1.25973	3-hydroxy-cis-5-tetradecenoylcarnitine	other
9.629_317.2119	0.837442	0.166448	0.846396		other
9.659_267.2562	0.765774	0.156627	1.14363		other
9.659_370.3195	0.0442438	0.269319	1.15852		other
9.671_241.2406	0.949652	0.482698	0.644795		other
9.682_296.0752	0.747642	0.442696	0.736966		other
9.695_376.2591	1.57338	0.96101	0.501697		other
9.695_384.3352	0.0541602	0.323376	1.02123		other
9.707_300.2065	0.937936	0.819731	0.249592		other
9.754_227.2247	1.13403	0.873566	0.583419		other
9.762_353.3295	0.697919	0.0507792	1.18897	N-gondoylethanolamine	other
9.763_357.1814	0.736125	0.151746	1.28839	Cafedrine	other
9.764_255.2562	0.749138	0.133494	1.15284	Hexadecanamide	other
9.764_300.314	0.751861	0.154197	1.15509		other
9.764_339.2086	0.760071	0.162492	1.19145		other
9.764_355.1809	0.756054	0.180871	1.27372		other
9.765_532.4952	0.715496	0.157872	1.43166		other
9.819_227.2246	1.27354	0.944315	0.426446		other
9.828_197.178	0.833497	0.228019	0.949916		other
9.828_305.2597	0.7858	0.168141	1.02374		other
9.829_246.2344	0.780398	0.180637	1.06551	Estrane	other
9.829_264.245	0.765093	0.157404	1.09339	9,12-octadecadienal	other
9.829_281.2712	0.764935	0.152631	1.07985	Oleamide	other
9.829_303.2531	0.763724	0.141655	1.05398		other
9.829_304.2563	0.776461	0.153809	1.03593		other
9.83_282.2746	0.858086	0.902645	1.19633		other
9.83_337.1905	0.761916	0.174813	1.16907	Propanidid	other
9.83_365.2235	0.773243	0.167618	1.08333		other
9.83_381.1959	0.772634	0.191568	1.16286		other
9.831_326.3288	0.792165	0.155728	0.972476		other
9.831_349.2459	0.777258	0.186631	1.14599		other
9.831_584.525	0.717995	0.151035	1.28663		other
9.832_124.0888	0.742341	0.06521	1.00518	3721	other
9.832_312.3136	0.798852	0.15756	0.963836		other
9.832_319.227	0.819793	0.152196	0.845815	Dalcotidine	other
9.832_562.543	0.729752	0.176416	1.3429		other
9.836_646.4955	0.703985	0.121327	1.31243		other
9.855_426.3818	0.184804	0.175553	0.996045		other
9.863_326.2211	1.41721	0.670959	0.759582		other
9.869_304.24	1.23275	0.899364	0.500234	Icosa-5,8,11,14-tetraenoic acid	other
9.901_302.2097	0.914384	0.582992	0.328852	Emedastine	other
9.901_302.2221	0.930232	0.638701	0.304702		other
9.901_318.1871	0.899658	0.562449	0.349122		other
9.901_334.1591	0.953172	0.706462	0.267825	9-fluoro-16alpha-hydroxyandrost-4-ene-3,11,17-trione	other
9.902_324.2041	0.941182	0.673509	0.273791		other
9.902_336.1598	0.886217	0.544873	0.372667	Plinabulin	other
9.906_356.2927	1.25197	0.747886	0.524697	1-oleoyl-rac-glycerol	other
9.909_378.2746	1.22136	0.719358	0.513735		other
9.913_307.2875	0.712085	0.107986	1.23979		other
9.984_295.2875	0.76284	0.157465	1.0976		other

## Sheet: NEG
Compound.ID	ratio	p.value	VIP	Name	label
0.618_239.8989	1.20223	0.587746	0.727671	Trimetaphosphoric acid	other
0.619_234.0374	1.687	0.359	0.852743	2-(2-acetoxy-2-oxoethyl)-2-hydroxysuccinic acid	other
0.632_299.9374	1.46441	0.378659	0.830868		other
0.635_271.9932	0.527332	0.728811	0.730057		other
0.635_283.9602	0.86066	0.235115	0.619791		other
0.639_403.0185	0.881536	0.470252	0.911488	Cytidine diphosphate	other
0.64_276.0956	1.11115	0.567248	0.708113	Glu-glu	other
0.641_276.0244	0.81036	0.720788	0.479573	6-o-phosphono-d-gluconic acid	other
0.642_169.9887	3.59817	0.0216236	2.20243	3-sulfolactic acid	up
0.648_185.993	0.829089	0.177134	0.778061	2-phosphoglycerate	other
0.653_260.0295	0.544978	0.000860832	1.95938	D-glucose 6-phosphate	down
0.655_146.0216	0.867828	0.382339	0.655263	2-oxoglutaric acid	other
0.655_206.043	2.86178	0.318007	1.47086	2-methylcitric acid	other
0.655_230.0189	0.997749	0.648176	0.4466	Ribulose 5-phosphate	other
0.656_134.0215	1.08425	0.67319	0.582449	(s)-malate	other
0.657_177.9433	1.03781	0.328188	0.390887	Pyrophosphoric acid	other
0.657_97.9769	1.03245	0.217637	0.450589	Phosphoric acid	other
0.661_89.9952	1.0014	0.708465	0.557023	Oxalic acid	other
0.662_102.0318	1.07805	0.447193	0.740329	2-oxobutyric acid	other
0.662_129.0427	1.02637	0.694234	0.535207	L-pyroglutamic acid	other
0.662_133.0375	0.860681	0.579149	0.555955	D-aspartate	other
0.662_147.0532	0.958759	0.822403	0.48728	L-glutamic acid	other
0.662_275.8942	1.07009	0.355874	0.427199		other
0.663_100.0161	1.4347	0.248542	1.26574	Succinic anhydride	other
0.663_148.0372	1.16909	0.252254	0.961424	D-α-hydroxyglutaric acid	other
0.665_355.8351	1.04266	0.472343	0.421511		other
0.666_133.9536	0.96545	0.37814	0.288191	[similar to: d-glucose 6-phosphate; δmass: -126.0761 da]	other
0.666_333.8531	1.2875	0.393474	0.642508		other
0.667_413.7938	1.23214	0.0988804	0.780179		other
0.668_155.9356	1.02924	0.890392	0.236447	[similar to: orotidine 5'-monophosphate; δmass: -212.0901 da]	other
0.669_118.0266	1.24658	0.192091	1.11449	Succinate	other
0.669_177.9175	0.940681	0.529584	0.296521	[similar to: adenosine-5'-diphosphoglucose; δmass: -411.1647 da]	other
0.669_226.9937	0.971105	0.959299	0.539801		other
0.669_415.7907	1.07168	0.767579	0.219459		other
0.669_533.7042	0.969487	0.861034	0.170649		other
0.669_553.6896	0.897169	0.361749	0.502406		other
0.67_205.0117	0.99936	0.953898	0.175013		other
0.67_335.8502	0.994973	0.87542	0.151861		other
0.67_531.7072	1.19594	0.293551	0.576915		other
0.671_213.8942	0.932512	0.47133	0.337218		other
0.672_357.8322	1.05218	0.488649	0.342305		other
0.672_391.8118	1.04189	0.503725	0.4767		other
0.674_471.7521	1.12309	0.0980977	0.695239		other
0.674_671.6056	0.973138	0.727461	0.266679		other
0.675_331.8085	1.17055	0.207698	1.01952		other
0.675_449.7701	1.0785	0.663863	0.322642		other
0.675_498.6865	0.863875	0.268306	0.886994		other
0.675_507.6832	1.08136	0.421583	0.390865		other
0.676_589.6672	0.791757	0.292682	0.664722		other
0.677_647.58	0.956489	0.558394	0.309502		other
0.678_295.8318	1.0263	0.641404	0.306114		other
0.678_347.7826	1.06975	0.178751	0.446644		other
0.678_353.7906	0.974403	0.58133	0.273666		other
0.678_499.6848	1.14225	0.267625	0.891248		other
0.68_405.7414	1.00263	0.980116	0.0845113		other
0.68_645.5825	1.00502	0.903195	0.206548		other
0.68_703.5425	1.00675	0.945885	0.119214		other
0.681_507.6813	1.02278	0.997207	0.0700864		other
0.682_293.8112	0.943704	0.393549	0.5146		other
0.682_469.7076	0.96494	0.481819	0.316024		other
0.682_471.7049	0.968096	0.378988	0.272028		other
0.682_503.6397	0.971364	0.643993	0.243574		other
0.683_293.8347	0.825229	0.0173631	0.928052	[similar to: adenosine diphosphate ribose; δmass: -265.2370 da]	other
0.683_351.7936	0.943362	0.375046	0.492175		other
0.683_411.7493	1.03268	0.659572	0.202575		other
0.683_467.7107	1.106	0.108675	0.676033		other
0.684_385.7257	1.00241	0.978847	0.76141		other
0.684_531.659	1.0227	0.660484	0.157391		other
0.685_327.767	0.962263	0.715144	0.355313		other
0.685_505.6369	0.975555	0.615842	0.226507		other
0.686_213.8467	0.928389	0.147121	0.459892		other
0.686_271.8051	0.947154	0.199654	0.427298		other
0.686_369.7646	0.994151	0.758416	0.0960231		other
0.69_235.876	0.893247	0.291003	0.533123		other
0.691_333.8056	0.94947	0.6116	0.279497		other
0.691_367.7675	1.40132	0.0284009	1.15707		up
0.691_455.71	0.94941	0.452997	0.288764		other
0.692_339.7929	0.998316	0.912345	0.163815		other
0.692_397.7516	0.981407	0.716397	0.231657		other
0.692_411.7291	1.17049	0.0547972	0.783358		other
0.692_579.6595	1.00545	0.826349	0.103789		other
0.692_587.6019	0.943797	0.469888	0.549108		other
0.693_337.7958	0.97999	0.747291	0.264548		other
0.693_353.7702	0.973981	0.830221	0.149771		other
0.693_525.6937	0.862668	0.167136	0.587424		other
0.694_295.811	0.895115	0.279136	0.575201		other
0.694_335.7987	1.04707	0.634897	0.218726		other
0.694_583.6538	0.939191	0.725461	0.18426		other
0.695_277.8399	0.965749	0.620174	0.268369		other
0.695_279.8369	0.969096	0.491675	0.328631		other
0.696_273.8496	0.847954	0.256291	0.935672		other
0.696_521.6999	0.781053	0.0760394	0.895935		other
0.696_523.697	0.872465	0.49241	0.55315		other
0.696_537.6735	0.831028	0.346313	0.554337		other
0.697_395.7546	0.972991	0.658467	0.197084		other
0.697_479.7161	0.866294	0.445427	0.404512		other
0.698_463.7418	0.796994	0.0283308	1.00178		down
0.701_125.0147	1.6574	0.11329	1.46599	Taurine	other
0.702_593.6831	0.745913	0.123822	0.971039		other
0.703_147.9904	0.981191	0.817408	0.463032		other
0.703_221.8784	0.96153	0.803632	0.124403		other
0.704_219.8813	0.947153	0.270549	0.418		other
0.704_281.8814	1.21783	0.146803	0.673392		other
0.704_347.8247	1.11891	0.103418	0.7109		other
0.704_405.7833	0.794059	0.121065	0.828516	1,2,3,4,6,7,8-heptachlorodibenzofuran	other
0.704_659.6738	0.895335	0.589315	0.376989		other
0.705_345.8276	0.959178	0.677961	0.298775		other
0.706_407.7803	0.938541	0.472892	0.412843		other
0.709_305.8399	1.19097	0.090828	0.746935		other
0.709_479.7367	0.991713	0.862039	0.181947		other
0.709_489.7448	1.0003	0.91849	0.281145		other
0.71_163.9198	0.936896	0.314844	0.344471	Chloral hydrate	other
0.71_497.7765	1.0309	0.736158	0.585201		other
0.711_182.0792	0.862312	0.638126	0.717388	D-(-)-mannitol	other
0.711_557.7329	0.95348	0.703849	0.345498		other
0.712_180.0635	0.667344	0.157345	1.42049	Hexose	other
0.712_287.8687	0.922592	0.312677	0.451945		other
0.712_533.7256	0.86204	0.0885602	0.660342		other
0.712_591.6855	0.991719	0.94966	0.129716		other
0.713_419.7811	0.821674	0.166183	0.953432		other
0.713_471.7734	0.95155	0.75628	0.249604		other
0.714_371.8312	1.38975	0.0220852	1.22769		up
0.714_373.8281	1.07972	0.361118	0.427628		other
0.714_473.7704	0.972287	0.59789	0.225116		other
0.714_531.7286	0.840297	0.244625	0.710419		other
0.714_90.0318	0.705325	0.194747	1.17301	Dl-lactic acid	other
0.715_161.9228	1.02935	0.976673	0.112742		other
0.715_475.7675	0.934026	0.477133	0.270199		other
0.716_357.832	0.97418	0.802993	0.310471		other
0.716_357.8534	0.938799	0.632571	0.318992		other
0.716_597.7202	0.937557	0.297068	0.404126		other
0.717_355.8564	0.931668	0.48229	0.33203		other
0.717_363.8193	1.01268	0.955683	0.175451		other
0.717_487.7684	0.758218	0.0673996	1.03574		other
0.717_601.714	0.969531	0.899844	0.203742		other
0.717_625.7208	0.941512	0.413392	0.301181		other
0.718_417.8091	0.952149	0.492021	0.349709		other
0.718_439.8181	0.990052	0.994631	0.0829376		other
0.718_485.7964	1.01449	0.852329	0.421177		other
0.718_599.7172	0.920854	0.439625	0.446424		other
0.719_229.9101	0.922713	0.520771	0.328585		other
0.719_489.7654	0.948647	0.503453	0.553375		other
0.719_589.764	1.07599	0.385737	0.553018		other
0.72_303.8635	1.07227	0.462614	0.296408		other
0.72_483.7992	1.11714	0.30095	0.449557		other
0.72_497.7971	1.02499	0.621305	0.358815		other
0.72_499.7735	1.08916	0.297363	0.492769		other
0.72_539.76	0.967951	0.878185	0.16761		other
0.72_541.7573	0.864785	0.238025	0.649062		other
0.72_607.7489	1.00175	0.922015	0.305921		other
0.72_611.7445	1.00334	0.85946	0.393737		other
0.721_313.8718	1.05722	0.65829	0.299505		other
0.721_415.8121	0.984537	0.905489	0.594685		other
0.721_493.8279	1.03788	0.550907	0.336879		other
0.721_609.7458	0.977537	0.771815	0.225825		other
0.722_365.8853	0.962495	0.668361	0.222199		other
0.722_507.805	0.935921	0.553401	0.355076		other
0.722_509.8023	1.05805	0.514379	0.355617		other
0.722_553.7836	1.03592	0.709272	0.307193		other
0.722_667.7055	0.815858	0.0708056	0.876666		other
0.723_543.7544	0.905127	0.332344	0.397382		other
0.724_171.9516	1.16073	0.153613	0.626937	2-bromophenol	other
0.724_297.8976	0.935134	0.48904	0.305296		other
0.724_381.86	1.08777	0.262301	0.574106		other
0.724_677.7361	0.960932	0.622162	0.405026		other
0.725_425.8409	0.907235	0.111937	0.525325		other
0.725_507.8258	1.11703	0.215157	0.514455		other
0.725_687.765	1.00948	0.866087	0.434894		other
0.726_223.923	0.97638	0.702651	0.246332		other
0.726_429.8099	1.01256	0.767985	0.362533		other
0.726_551.786	0.901026	0.312658	0.594733		other
0.726_617.7794	0.845387	0.188384	0.66492		other
0.727_517.8546	1.23255	0.0389496	0.945147		other
0.727_619.7762	1.06265	0.789062	0.335308		other
0.728_187.9463	0.962571	0.52865	0.269276		other
0.728_378.0932	0.488912	0.0425587	2.08457		down
0.728_388.122	0.368927	0.0201277	2.40901		down
0.728_441.8146	0.948862	0.237808	0.428233		other
0.728_449.8468	1.04746	0.399746	0.38441		other
0.729_307.9264	1.04192	0.689137	0.252031		other
0.729_323.9006	1.09684	0.157595	0.478766		other
0.729_371.8512	0.973464	0.743107	0.281315		other
0.729_375.9141	0.957927	0.585501	0.398644		other
0.729_559.8194	0.883717	0.622265	0.395116		other
0.729_561.8165	1.02357	0.599762	0.349013		other
0.729_571.8452	1.30322	0.0134562	1.16357		up
0.73_216.0402	0.697705	0.210382	1.19724	2-c-methylerythritol 4-phosphate	other
0.73_255.9128	1.02217	0.643265	0.312051		other
0.73_391.8884	1.05119	0.594412	0.324239		other
0.73_627.808	1.02994	0.792152	0.339108		other
0.73_629.8054	1.05637	0.35981	0.325957		other
0.731_342.1165	0.442413	0.0262126	2.22183	Sucrose	down
0.731_501.8596	0.949518	0.470178	0.84476		other
0.732_150.0529	0.807913	0.881553	0.632293	D-ribose	other
0.732_239.9389	0.989783	0.942894	0.0556546		other
0.732_381.88	0.960983	0.977527	0.147575		other
0.732_439.8386	0.987538	0.753323	0.16933		other
0.733_103.9642	1.06406	0.293823	0.438749		other
0.733_449.8675	1.05116	0.52322	0.275844		other
0.734_443.9014	1.1468	0.155702	0.615216		other
0.735_313.8924	1.03888	0.634979	0.243564		other
0.735_569.8481	1.06321	0.946883	0.497418		other
0.737_385.9429	1.1722	0.104667	0.715188		other
0.738_517.8336	1.17854	0.0803991	0.861592		other
0.738_579.8768	1.10751	0.434573	0.481817		other
0.739_249.9676	0.9992	0.943228	0.430607		other
0.739_257.0666	0.347923	0.00954593	2.48543		down
0.74_245.9048	0.990743	0.79675	0.258906		other
0.74_412.1696	2.96708	0.354163	0.88571	Fluocinolone	other
0.743_115.0633	0.413305	0.0650257	1.77829	L-proline	other
0.743_221.0899	0.362807	0.0114655	2.34309	Shrimp shell	down
0.744_255.9336	1.09519	0.588909	0.414549		other
0.744_459.8755	1.18355	0.00668549	0.969467		other
0.744_511.8883	1.24559	0.0832619	0.862489		other
0.746_120.0423	0.519667	0.105651	1.47364	D-(−)-threose	other
0.747_455.7099	0.744499	0.0294591	1.17589		down
0.752_521.6998	0.856376	0.61968	0.360656		other
0.753_483.152	1.47263	0.573532	0.857754	Amrubicin	other
0.754_279.8369	0.895087	0.335381	0.832367		other
0.755_242.0879	0.551648	0.114255	1.63561		other
0.755_277.8398	0.815589	0.185291	1.02		other
0.755_295.811	0.895064	0.158165	0.590676		other
0.755_424.1694	0.334163	0.0417492	2.34979	Chitobiose	down
0.755_470.1749	0.348909	0.0303354	2.55905	O-[2-(acetylamino)-2-deoxy-3-o-î²-d-galactopyranosyl-î²-d-galactopyranosyl]-l-serine	down
0.756_283.831	0.83801	0.0510164	0.935658	[similar to: 3-phosphoglyceric acid; δmass: 97.8381 da]	other
0.757_233.9517	0.86787	0.237342	0.651809		other
0.757_347.8246	0.774289	0.141161	1.38929		other
0.757_460.1461	0.310568	0.0716185	2.17554	Oxytetracycline	other
0.759_663.2268	0.398131	0.118576	1.63769		other
0.759_673.2556	0.372618	0.0308951	2.49905		down
0.76_239.0562	0.289568	0.0488762	1.92857		down
0.764_637.8368	1.14903	0.239428	0.670684		other
0.767_134.058	0.574374	0.0253125	1.61872	2,2-bis(hydroxymethyl)propionic acid	down
0.767_353.7905	0.870073	0.3117	1.06282		other
0.769_213.8942	0.848897	0.169913	0.69918		other
0.77_295.8318	1.03546	0.899107	0.264326		other
0.771_231.9071	1.07007	0.322268	0.466689		other
0.772_235.876	1.00441	0.605348	0.411977		other
0.772_275.8942	0.910778	0.276365	0.521549		other
0.772_333.8531	0.950315	0.516811	0.47667		other
0.775_363.8194	0.858446	0.275519	1.07416		other
0.78_361.8224	0.62531	0.127014	1.56952		other
0.781_333.9292	1.04009	0.623569	0.167398	Costatol	other
0.781_445.898	1.16599	0.0213492	0.886958		other
0.785_647.8651	1.1401	0.360717	0.446893		other
0.786_185.0664	0.912096	0.633274	0.759333		other
0.787_129.9669	1.03123	0.247549	0.24753		other
0.788_180.0148	0.743429	0.466525	1.05049		other
0.791_307.9264	0.580335	0.223885	1.13816		other
0.793_112.0274	0.764299	0.38438	1.10556	Uracil	other
0.798_579.8768	1.18731	0.208951	0.603888		other
0.801_453.9301	1.1349	0.291153	0.530861		other
0.803_521.917	1.12551	0.318474	0.473864		other
0.806_159.0194	0.226643	0.258304	1.25388		other
0.807_160.0158	0.193359	0.241768	1.31288		other
0.824_194.9578	2.27571	0.0119787	1.95336		up
0.829_248.002	0.905274	0.670883	0.762341		other
0.834_153.9855	1.01482	0.911909	0.239157		other
0.836_219.9363	0.838128	0.104741	0.846179		other
1.085_123.032	1.10808	0.54229	0.618309	Nicotinic acid	other
1.208_151.0494	1.35089	0.312745	1.00653	Guanine	other
1.231_136.0386	1.21039	0.513834	1.04732	Hypoxanthine	other
1.314_275.1002	0.479082	0.0496147	1.97699	Sarmentosin	down
1.322_152.0334	1.16951	0.479037	0.882055	Xanthine	other
1.355_131.0947	0.99817	0.668618	0.870261	Dl-β-leucine	other
1.381_135.1167	1.16093	0.0115168	0.814855	[similar to: trans-zeatin; δmass: -83.9953 da]	other
1.396_219.1105	1.92721	0.772055	0.592955	Pantothenic acid	other
1.46_116.0473	1.51417	0.149036	1.2451	Methyl acetoacetate	other
1.525_218.1266	1.60541	0.664733	0.878376	Meprobamate	other
1.543_307.0652	1.28354	0.377264	1.12039		other
1.615_232.1422	1.80953	0.405645	1.18725	Mebutamate	other
1.63_245.1373	1.8915	0.330436	1.27807	Leucylasparagine	other
10.071_304.2401	1.20705	0.97452	0.899792	Arachidonic acid	other
10.111_380.1634	0.991424	0.858258	0.950113	Sudan iv	other
10.348_595.403	0.827951	0.0920041	1.0768		other
10.368_340.2071	0.427426	0.0252805	1.96809		down
10.393_322.1779	0.102929	0.249794	1.25183	Taleranol	other
11.082_350.2092	0.0285744	0.241657	1.4543	(-)-andrographolide	other
2.428_268.0805	2.90576	0.372768	1.59789	Inosine	other
2.5_283.0915	1.15919	0.752536	0.796142	Guanosine	other
2.677_267.0965	1.44516	0.0712592	1.89783	Adenosine	other
2.697_174.109	0.979339	0.77016	0.297267	Dl-arginine	other
2.701_165.079	1.1423	0.884129	0.929777	L-phenylalanine	other
2.705_148.0525	1.16903	0.504454	0.778392	Cinnamic acid	other
2.706_173.1061	1.18711	0.0731246	0.710671	Hexanoylglycine	other
2.8_252.1108	1.3768	0.76663	0.951492	Tyrosylalanine	other
2.837_222.1004	1.26811	0.414872	1.15739	Gly-phe	other
2.9_130.063	1.69899	0.173344	1.47072	3-methyl-2-oxovaleric acid	other
2.917_279.1217	1.70396	0.289432	1.23513	Asn-phe	other
2.917_469.1584	1.63924	0.103486	1.70542	(2s,3r,5s,6s)-4-(beta-l-arabinopyranosyloxy)-2,3,5,6-tetrahydroxycyclohexyl 1h-indol-3-ylacetate	other
2.918_496.1771	1.17029	0.392084	1.08754		other
2.97_210.0528	3.06293	0.00231398	2.46034	(2e)-5-hydroxyferulic acid	up
2.977_242.0902	1.94322	0.0199707	2.16346	Thymidine	up
2.978_278.0668	1.97591	0.0217385	2.14849	1-(2-deoxy-5-o-phosphono-beta-d-erythro-pentofuranosyl)-1,2-dihydropyrimidine	up
3.031_303.1795	1.22397	0.829237	1.04759		other
3.085_173.9987	0.637266	0.190208	1.3531	4-phenolsulfonic acid	other
3.112_313.1022	0.754337	0.229459	1.3133		other
3.136_306.1515	1.31405	0.376724	0.758929	[similar to: argininosuccinic acid; δmass: 16.0288 da]	other
3.141_266.1264	1.85292	0.516897	1.14229	Threonylphenylalanine	other
3.142_166.063	1.1479	0.545806	1.03514	3-phenyllactic acid	other
3.151_138.0317	1.48435	0.0412174	1.75407	Salicylic acid	up
3.162_280.1422	1.57588	0.541053	1.10755	Mfcd02728197	other
3.172_303.0735	0.795001	0.504895	0.636441		other
3.172_313.1022	0.837356	0.539074	0.660434		other
3.172_330.0924	0.798247	0.496529	0.745734		other
3.234_236.1159	2.2939	0.30028	1.42504	Hexobarbital	other
3.253_440.2244	1.02146	0.999627	0.413798		other
3.254_209.1211	1.02593	0.523732	0.238455		other
3.269_573.1226	0.620733	0.13565	1.6139		other
3.279_397.1343	1.20886	0.263983	1.58911		other
3.283_297.1073	1.98127	0.0525902	1.87938	Nelarabine	other
3.294_204.09	1.01876	0.644682	0.93753	L-tryptophan	other
3.364_205.1313	0.0394461	0.587175	0.597496	Panthenol	other
3.458_193.0739	2.65612	0.398227	1.09031	2-methylhippuric acid	other
3.461_303.1794	2.34287	0.410384	1.33364		other
3.482_242.1265	2.0505	0.69967	1.11007		other
3.514_596.1497	0.848994	0.677726	0.769036		other
3.594_230.1629	1.65284	0.593746	1.06018	Leu-val	other
3.753_262.1348	2.74865	0.485181	1.25791	Methionylleucine	other
3.816_721.3521	1.72357	0.996676	1.12214		other
3.902_294.1579	1.78598	0.80092	0.882622	Troxipide	other
4.193_146.0943	1.12313	0.694705	0.308261	N-butyl lactate	other
4.21_381.1902	2.08846	0.942687	0.977593		other
4.23_301.2002	1.31479	0.67664	0.980263		other
4.251_122.0368	1.17337	0.840068	0.418627	4-hydroxybenzaldehyde	other
4.271_264.1471	1.88045	0.48952	1.16721	Vorinostat	other
4.276_317.1952	1.43482	0.684483	1.06106		other
4.371_169.9966	0.923823	0.368612	0.41791	Heptafluoropropane	other
4.373_213.9865	1.13992	0.155313	0.738173	Benzothiazole-2-sulfonamide	other
4.397_287.1844	1.26033	0.695359	0.989407		other
4.416_301.2002	1.20544	0.929325	1.00783		other
4.437_317.1952	1.58407	0.970263	1.00131		other
4.47_373.2215	1.39942	0.521232	1.16785		other
4.507_343.0952	1.32819	0.251319	0.852108		other
4.531_150.068	2.95269	0.00744732	2.65804	3,4-dimethylbenzoic acid	up
4.535_358.069	2.25086	0.00985981	1.97053	5,4'-dihydroxy-3,3'-dimethoxy-6,7-methylenedioxyflavone	up
4.628_244.1784	2.05296	0.552342	1.10971	Leu-leu	other
4.652_296.1195	2.80972	0.411715	1.44655	Glycyclamide	other
5.05_317.174	1.80272	0.60494	1.04514	Leucyltryptophan	other
5.219_315.2159	1.1952	0.892334	0.96309		other
5.229_301.2002	1.48816	0.398294	1.21235		other
5.245_331.2108	1.38026	0.870032	1.01486	Marimastat	other
5.311_252.0996	22.2956	0.997626	0.263545	Methyl 3,4,5-trimethoxycinnamate	other
5.344_171.9928	0.0164995	0.373535	0.923384		other
5.347_174.1004	1.09921	0.648112	0.190234	L-theanine	other
5.357_145.0528	1.69878	0.0359793	1.66358	Fg7175000	up
5.371_301.2002	1.24765	0.676203	0.976265		other
5.449_278.1629	2.17163	0.641833	1.04615	Ro 20-1724	other
5.535_170.0943	1.08365	0.729347	0.210478	2-(diethoxymethyl)furan	other
5.549_172.11	1.27409	0.763112	0.318698	Oi1695000	other
5.667_351.1584	1.86933	0.723159	0.919516	Trp-phe	other
5.686_152.0473	2.6061	0.192093	1.28536	Vanillin	other
5.801_312.1474	2.34482	0.362461	1.3516	Mfcd00020424	other
5.816_146.0481	2.80168	0.483483	1.73608	Th9185000	other
5.826_222.0891	2.03808	0.211319	1.0385	Monobutyl phthalate	other
5.929_298.1417	9.42834	0.00850097	3.12666	Nialamide	up
5.93_344.1472	9.32406	0.0082577	3.11423	Boschnaloside	up
5.941_446.1213	8.85336	0.00641198	2.87499	Glycitin	up
6.099_402.0953	3.90531	0.0241434	2.13201	Frangulin b	up
6.53_448.2308	7.17658	0.0540917	2.17791	2-[(3s,3ar,5r,8r,8as)-3,8-dihydroxy-8-(hydroxymethyl)-3-methyl-2-oxodecahydro-5-azulenyl]-2-propanyl beta-d-glucopyranoside	other
6.992_194.0976	1.04169	0.896313	0.249009		other
7.168_422.1942	1.15846	0.65408	0.468173	Valtrate	other
7.569_240.136	1.12165	0.468695	0.387294		other
7.74_375.2523	1.0624	0.22852	0.531004		other
7.74_438.2478	1.05859	0.32881	0.665263		other
7.772_158.1307	1.8085	0.471318	0.937799	Nonanoic acid	other
7.976_310.178	1.1107	0.768848	0.39077	Botrydial	other
8.177_448.1416	1.86242	0.0670003	1.41865		other
8.364_460.2095	1.12746	0.509947	0.768155	Tu4153400	other
8.606_432.1914	2.04221	0.0351249	1.59688		up
8.658_307.1816	0.0215287	0.48276	1.10518		other
8.713_257.1989	0.589625	0.218165	0.947314	N-lauroylglycine	other
8.731_321.1974	0.0801713	0.684576	0.864106		other
8.775_271.2145	0.710704	0.701941	0.64585	N-tridecanoylglycine	other
8.806_587.3572	0.255568	0.106937	2.70433		other
8.895_388.2938	0.249194	0.0353127	2.02916		down
8.936_250.16	1.04936	0.892899	0.442167	(7s,13as)-7-methyl-5,8,13,13a-tetrahydro-6h-isoquinolino[3,2-a]isoquinolinium	other
9.028_324.1138	1.22479	0.377609	0.7237	Acetohexamide	other
9.032_554.2913	1.41449	0.319578	1.33702	Integerressine	other
9.033_266.1549	1.26407	0.308446	0.976631	Laurilsulfate	other
9.037_308.1656	2.26086	0.326251	1.11246		other
9.167_320.2351	0.610819	0.491878	0.925129	(+/-)11(12)-eet	other
9.236_200.1776	1.25284	0.492052	0.645978	Lauric acid	other
9.321_280.1708	0.739228	0.431163	0.872234		other
9.349_349.2287	0.0371092	0.510298	0.844785		other
9.397_298.2509	1.79303	0.0664654	1.64321	Ricinelaidic acid	other
9.546_416.325	0.107108	0.0356904	2.23515		down
9.577_385.2829	0.721866	0.252241	1.64347	3-hydroxy-cis-5-tetradecenoylcarnitine	other
9.797_308.202	0.374308	0.286894	1.27978		other
9.823_377.2599	0.0360244	0.528068	0.892062		other
9.91_403.2755	0.034087	0.440294	0.9463		other

## Sheet: POS-VIP>1.5,P<0.05
Compound.ID	ratio	p.value	VIP	Name	label
6.059_320.1236	6.9242	0.0142	2.2598	4-(2-carboxy-1-azetidinyl)-n-(3-carboxy-3-hydroxypropyl)threonine	up
5.304_250.0754	16.4384	0.018	2.1568	4,4'-methylenediphenylene diisocyanate	up
7.918_450.1894	10.518	0.0251	2.1034	Timobesone acetate	up
6.281_338.0831	5.2048	0.0168	2.4013	7042400	up
5.451_253.0164	3.1455	0.0015	2.1763	Furathiazole	up
0.733_129.1017	59.3881	0	4.3961	Metformin	up
1.001_167.0584	2.2082	0.0286	1.7104	Pyridoxal	up
5.292_192.0425	4.3293	0.0046	2.1564	Scopoletin	up
1.528_198.137	4.4254	0.0182	2.174	(1s,6s)-6-aminooctahydro-1-indolizinyl acetate	up
6.281_104.0627	2.9687	0.003	2.2191	Styrene	up
5.73_82.042	6.9911	0.011	2.3067	2-methylfuran	up
5.728_148.089	13.3845	0.0005	3.1771	Trans-anethole	up
5.707_147.0686	3.967	0.0101	1.9941	Indole-3-carbidol	up
1.004_149.0478	2.1556	0.0242	1.8578	Dihydroxyindole	up
3.128_195.0897	2.276	0.0421	1.6802	N-acetyldopamine	up
7.784_129.058	3.3602	0.0373	1.741	Quinoline	up
5.727_146.058	9.6353	0.0088	2.5405	3-methylglutaric acid	up
3.222_219.1108	1.7879	0.0249	1.5081	Pantothenic acid	up
3.96_180.1264	2.8336	0.0236	1.7791	Rilmenidine	up
1.061_144.1264	3.8787	0.002	2.1619	Acetylcadaverine	up
3.13_213.1003	2.3007	0.0439	1.6998	(−)-(alpha)-kainic acid	up
6.961_448.2312	6.7225	0.043	1.772	2-[(3s,3ar,5r,8r,8as)-3,8-dihydroxy-8-(hydroxymethyl)-3-methyl-2-oxodecahydro-5-azulenyl]-2-propanyl beta-d-glucopyranoside	up
5.526_149.0842	2.476	0.0213	1.85	N-(2,4-dimethylphenyl)formamide	up
3.408_186.137	2.3016	0.0107	1.9368	Capuride	up
1.462_120.0437	2.6832	0.0437	1.919	Purine	up
0.744_100.0525	2.0359	0.0033	1.7453	5-valerolactone	up
5.436_175.0634	5.4555	0.0142	2.1717	Indole-3-acetic acid	up
5.729_164.0686	8.4282	0.0081	2.4818	Α-l-fucopyranose	up
1.169_167.0947	3.2942	0.0438	1.7473	3-methoxytyramine	up
3.447_177.1267	14.98	0.0055	2.6666	Bethanidine	up
5.728_128.0474	9.4887	0.0063	2.5821	Furaneol	up
1.769_158.142	5.8923	0.0005	2.6065	Ej4025000	up
0.746_98.0844	2.3148	0.0237	1.8233	2,4-dimethyl-2-imidazoline	up
4.242_230.1056	1.886	0.0402	1.8472	1-methyl-1,2,3,4-tetrahydro-î²-carboline-3-carboxylic acid	up
7.01_408.1422	28.3653	0.0406	1.9807	Nodakenin	up
3.335_383.1078	2.2179	0.0373	1.5642	Succinyladenosine	up
2.833_278.0937	5.4615	0.0247	2.5724	Glu-met	up
9.321_252.2453	2.1503	0.0383	1.5365	(9z)-9-cycloheptadecen-1-ol	up
0.724_202.143	2.9212	0.0017	2.0139	N,n-dimethylarginine	up
6.282_234.0206	2.8106	0.0031	2.1922	(e)-ajoene	up
2.892_264.0722	1.8886	0.0152	1.756	11-bromoundecanoic acid	up
2.618_433.1819	2.1108	0.0233	1.6742	Brexpiprazole	up
5.487_194.055	3.6114	0.0127	2.1629	Temozolomide	up
6.969_452.1684	18.3561	0.0423	2.0556	Merimepodib	up
5.729_618.2653	41.6867	0.0031	3.8107	Bryotoxin a	up
3.608_296.1736	2.7337	0.0134	2.3864	6721	up
5.729_298.1416	7.3175	0.0088	2.4245	Nialamide	up
5.73_397.0586	11.3439	0.0051	2.7116	Bensulide [wssa]	up
6.37_448.1347	13.1872	0.0144	2.2322	Sakuranin	up
2.799_126.032	0.2415	0.0001	2.7058	Pyrogallol	down
0.733_143.0949	0.1925	0.0479	1.853	Dl-stachydrine	down
1.266_256.1066	0.203	0.0233	2.1301	O,o'-bis(trimethylsilyl)uracil	down
0.704_159.0897	0.2257	0.0394	1.8039	N-acetylvaline	down
0.578_161.0689	0.231	0.0019	2.6668	.alpha.-aminoadipic acid	down
2.827_185.0688	0.4666	0.04	1.5841	Eglumetad	down
3.999_258.158	0.2751	0.003	2.3818	2949	down
2.83_275.1005	0.4808	0.0382	1.511	Sarmentosin	down
4.873_475.2994	0.4267	0.0145	1.58	Netilmicin	down
4.689_431.2731	0.4419	0.019	1.5187	Istamycin c1	down

## Sheet: NEG-VIP>1.5,P<0.05
Compound.ID	ratio	p.value	VIP	Name	label
0.642_169.9887	3.5982	0.0216	2.2024	3-sulfolactic acid	up
0.653_260.0295	0.545	0.0009	1.9594	D-glucose 6-phosphate	up
0.731_342.1165	0.4424	0.0262	2.2218	Sucrose	up
0.743_221.0899	0.3628	0.0115	2.3431	Shrimp shell	up
0.755_424.1694	0.3342	0.0417	2.3498	Chitobiose	up
0.755_470.1749	0.3489	0.0303	2.5591	O-[2-(acetylamino)-2-deoxy-3-o-î²-d-galactopyranosyl-î²-d-galactopyranosyl]-l-serine	up
0.767_134.058	0.5744	0.0253	1.6187	2,2-bis(hydroxymethyl)propionic acid	up
1.314_275.1002	0.4791	0.0496	1.977	Sarmentosin	up
2.97_210.0528	3.0629	0.0023	2.4603	(2e)-5-hydroxyferulic acid	up
2.977_242.0902	1.9432	0.02	2.1635	Thymidine	up
2.978_278.0668	1.9759	0.0217	2.1485	1-(2-deoxy-5-o-phosphono-beta-d-erythro-pentofuranosyl)-1,2-dihydropyrimidine	up
3.151_138.0317	1.4844	0.0412	1.7541	Salicylic acid	up
4.531_150.068	2.9527	0.0074	2.658	3,4-dimethylbenzoic acid	down
4.535_358.069	2.2509	0.0099	1.9705	5,4'-dihydroxy-3,3'-dimethoxy-6,7-methylenedioxyflavone	down
5.357_145.0528	1.6988	0.036	1.6636	Fg7175000	down
5.929_298.1417	9.4283	0.0085	3.1267	Nialamide	down
5.93_344.1472	9.3241	0.0083	3.1142	Boschnaloside	down
5.941_446.1213	8.8534	0.0064	2.875	Glycitin	down
6.099_402.0953	3.9053	0.0241	2.132	Frangulin b	down
