# Supplementary material for: Dysbiosis of Oral Microbiota and Metabolite Profiles Associated with Type 2 Diabetes Mellitus
Source: Microbiol Spectr. 2023 Jan 10;11(1):e03796-22. doi: 10.1128/spectrum.03796-22 (PMC9927158; doi:10.1128/spectrum.03796-22)
Supplement: Supplemental file 4 — Table S3. Download spectrum.03796-22-s0004.xlsx, XLSX file, 0.01 MB [file spectrum.03796-22-s0004.xlsx]

## Sheet: Sheet1
POS
X.Pathway	Count	Count.All	Pvalue	Pathway.ID	KEGG.Names	KEGG.IDs
Prostate cancer	2	11	0.00365579	map05215	2-amino-1-methyl-6-phenylimidazo(4,5-b)pyridine;Cortisone	C16038+C00762
Protein digestion and absorption	3	47	0.00715723	map04974	Cadaverine;2908;L-serine	C01672+C01746+C00065
Pyrimidine metabolism	3	65	0.0172875	map00240	Ureidoacrylic acid;2'-deoxycytidine;Thymidine	C20254+C00881+C00214
Biotin metabolism	2	28	0.0228937	map00780	Biotin l-sulfoxide;Biocytin	C20386+C05552
Pathways in cancer	2	31	0.0277075	map05200	2-amino-1-methyl-6-phenylimidazo(4,5-b)pyridine;Cortisone	C16038+C00762
Taste transduction	2	32	0.0293947	map04742	Inosinic acid;Serotonin	C00130+C00780
Tryptophan metabolism	3	81	0.0306682	map00380	Serotonin;5-methoxytryptamine;4-hydroxy-2-quinolinecarboxylic acid	C00780+C05659+C01717
Neomycin, kanamycin and gentamicin biosynthesis	3	81	0.0306682	map00524	6'-oxoparomamine;5-ribosylparomamine;6'''-oxoneomycin c	C17583+C18002+C17589
Vitamin digestion and absorption	2	39	0.0422819	map04977	Biocytin;Pyridoxal	C05552+C00250
NEG
X.Pathway	Count	Count.All	Pvalue	Pathway.ID	KEGG.Names	KEGG.IDs
Antifolate resistance	2	17	0.00060824	map01523	Deoxyuridine monophosphate;Thymidine 5'-monophosphate	C00365+C00364
Metabolic pathways	11	1706	0.000744963	map01100	Vitamin c;N-acetylneuraminate;Sucrose;Deoxyuridine monophosphate;Thymidine 5'-monophosphate;Pantothenic acid;2'-deoxyadenosine 5'-monophosphate;Biotin l-sulfoxide;Kynurenic acid;L-(+)-leucine;(+)-abscisic acid beta-d-glucopyranosyl ester	C00072+C00270+C00089+C00365+C00364+C00864+C00360+C20386+C01717+C00123+C15970
Vitamin digestion and absorption	2	39	0.00321584	map04977	Vitamin c;Pantothenic acid	C00072+C00864
mTOR signaling pathway	1	4	0.00862785	map04150	L-(+)-leucine	C00123
Pyrimidine metabolism	2	65	0.00871274	map00240	Deoxyuridine monophosphate;Thymidine 5'-monophosphate	C00365+C00364
Neomycin, kanamycin and gentamicin biosynthesis	2	81	0.01328	map00524	Lividomycin b;5-ribosylparomamine	C18003+C18002
Purine metabolism	2	95	0.0179568	map00230	2'-deoxy-5'-inosinic acid;2'-deoxyadenosine 5'-monophosphate	C06196+C00360
ABC transporters	2	124	0.0294905	map02010	Sucrose;L-(+)-leucine	C00089+C00123
HIF-1 signaling pathway	1	15	0.0319819	map04066	Vitamin c	C00072
Valine, leucine and isoleucine biosynthesis	1	23	0.0486289	map00290	L-(+)-leucine	C00123
