# Supplementary material for: Dysbiosis of Oral Microbiota and Metabolite Profiles Associated with Type 2 Diabetes Mellitus
Source: Microbiol Spectr. 2023 Jan 10;11(1):e03796-22. doi: 10.1128/spectrum.03796-22 (PMC9927158; doi:10.1128/spectrum.03796-22)
Supplement: Supplemental file 5 — Table S4. Download spectrum.03796-22-s0005.xlsx, XLSX file, 0.01 MB [file spectrum.03796-22-s0005.xlsx]

## Sheet: Sheet1
POS
X.Pathway	Count	Count.All	Pvalue	Pathway.ID	KEGG.Names	KEGG.IDs
Vitamin digestion and absorption	2	39	0.00290609	map04977	Pyridoxal;Pantothenic acid	C00250+C00864
Tyrosine metabolism	2	78	0.0111994	map00350	Dihydroxyindole;3-methoxytyramine	C05578+C05587
Longevity regulating pathway	1	8	0.0163301	map04211	Metformin	C07151
Dopaminergic synapse	1	12	0.0243975	map04728	3-methoxytyramine	C05587
AMPK signaling pathway	1	22	0.0442852	map04152	Metformin	C07151
NEG
X.Pathway	Count	Count.All	Pvalue	Pathway.ID	KEGG.Names	KEGG.IDs
Carbohydrate digestion and absorption	2	27	0.00013437	map04973	D-glucose 6-phosphate;Sucrose	C00092+C00089
Starch and sucrose metabolism	2	37	0.00025404	map00500	D-glucose 6-phosphate;Sucrose	C00092+C00089
Metabolic pathways	6	1706	0.000346729	map01100	D-glucose 6-phosphate;Sucrose;Chitobiose;(2e)-5-hydroxyferulic acid;Thymidine;Salicylic acid	C00092+C00089+C01674+C05619+C00214+C00805
ABC transporters	2	124	0.00281904	map02010	Sucrose;Chitobiose	C00089+C01674
Prolactin signaling pathway	1	11	0.00711933	map04917	D-glucose 6-phosphate	C00092
Insulin secretion	1	12	0.00776423	map04911	D-glucose 6-phosphate	C00092
Insulin resistance	1	19	0.0122678	map04931	D-glucose 6-phosphate	C00092
Thyroid hormone synthesis	1	21	0.0135511	map04918	D-glucose 6-phosphate	C00092
Taste transduction	1	32	0.0205819	map04742	Sucrose	C00089
Central carbon metabolism in cancer	1	37	0.0237625	map05230	D-glucose 6-phosphate	C00092
Galactose metabolism	1	46	0.0294638	map00052	Sucrose	C00089
Inositol phosphate metabolism	1	47	0.0300954	map00562	D-glucose 6-phosphate	C00092
Phenylalanine metabolism	1	60	0.0382718	map00360	Salicylic acid	C00805
Pyrimidine metabolism	1	65	0.0413997	map00240	Thymidine	C00214
