# Supplementary material for: Dysbiosis of Oral Microbiota and Metabolite Profiles Associated with Type 2 Diabetes Mellitus
Source: Microbiol Spectr. 2023 Jan 10;11(1):e03796-22. doi: 10.1128/spectrum.03796-22 (PMC9927158; doi:10.1128/spectrum.03796-22)
Supplement: Supplemental file 6 — Table S5. Download spectrum.03796-22-s0006.xlsx, XLSX file, 0.1 MB [file spectrum.03796-22-s0006.xlsx]

## Sheet: CS-TS_Species_metabolites_spear
Name	ID		Fusobacterium_nucleatum	Porphyromonas_gingivalis	Neisseria_mucosa	Treponema_denticola	Parvimonas_micra	Veillonella_tobetsuensis	Veillonella_sp._oral_taxon_158	Peptostreptococcus_stomatis	Granulicatella_adiacens	Prevotella_saccharolytica	Treponema_medium	Dialister_sp._CAG:588	Shigella_sonnei	Salmonella_enterica	Peptoclostridium_difficile	Peptostreptococcus_anaerobius	Peptostreptococcus_sp._MV1	Treponema_putidum	Mannheimia_varigena	Bacteroides_coprocola	pseudomallei_group	Campylobacter_curvus	Fusobacterium_sp._CM1	Listeria_monocytogenes	Eggerthia_catenaformis	Bacteroides_sartorii	Clostridium_sp._CAG:567	Actinokineospora_sp._EG49	Bacteroides_sp._3_1_33FAA
(5e)-2,10-diamino-5-{[(5-amino-5-carboxypentyl)amino]methyl}-5-undecenedioic acid (non-preferred name)	S35013192	S35013192.r	-0.314286	-0.56391	-0.330827	-0.508271	-0.415038	0.299248	0.529323	-0.553383	-0.53985	-0.324812	-0.430075	-0.745865	-0.41203	-0.506767	-0.451128	-0.690226	-0.550376	-0.523308	0.246617	0.476692	0.550376	-0.557895	-0.254135	0.252632	-0.606015	0.222556	0.00752163	0.548872	0.145865
		S35013192.p.value	0.17717	0.00960697	0.154236	0.0221248	0.0688077	0.19994	0.0163941	0.0113704	0.0140136	0.162323	0.058396	0.000159702	0.0710472	0.0225882	0.0458833	0.000756395	0.0119196	0.0178935	0.294552	0.0335841	0.0119196	0.010585	0.279598	0.28255	0.00462261	0.345621	0.974893	0.0122022	0.539466
(9e,11s,12s,13r,14s,16r,17s,18s)-2,11,13,15,17,27,29-heptahydroxy-3,7,12,14,16,18,22-heptamethyl-8,30-dioxa-24-azatetracyclo[23.3.1.1~4,7~.0~5,28~]triaconta-1(29),2,4,9,19,21,25,27-octaene-6,23-dione	S10128333	S10128333.r	0.314286	0.497744	0.196992	0.631579	0.509774	-0.193985	-0.215038	0.431579	0.315789	0.633083	0.421053	0.73985	0.446617	0.451128	0.720301	0.574436	0.652632	0.523308	-0.345865	-0.178947	-0.196992	0.386466	0.165414	-0.630075	0.455639	-0.115789	-0.137646	-0.548872	-0.237594
		S10128333.p.value	0.17717	0.0255326	0.405152	0.00281829	0.021669	0.412504	0.362574	0.0574247	0.174994	0.00273379	0.0644881	0.00019241	0.0483728	0.0458833	0.000341233	0.00807276	0.00181361	0.0178935	0.135252	0.450325	0.405152	0.0923416	0.485838	0.00290495	0.0434934	0.626879	0.562791	0.0122022	0.313131
{[(3alpha,7alpha,8xi,10xi,12alpha,13xi,17xi,20xi)-3,7,12-trihydroxy-24-oxocholan-24-yl]amino}methyl hydrogen sulfate	S388756	S388756.r	0.392481	0.445113	0.359398	0.565414	0.633083	-0.356391	-0.276692	0.523308	0.554887	0.500752	0.4	0.655639	0.518797	0.514286	0.592481	0.681203	0.717293	0.560902	-0.293233	-0.299248	-0.366917	0.347368	0.406015	-0.449624	0.497744	-0.0180451	-0.203836	-0.655639	-0.308271
		S388756.p.value	0.0869559	0.0492253	0.119633	0.00937432	0.00273379	0.122986	0.237619	0.0178935	0.0111035	0.0245193	0.0805539	0.00169837	0.0190884	0.0203461	0.00591047	0.000943573	0.000371141	0.0100864	0.209571	0.19994	0.111535	0.133449	0.0756894	0.0467019	0.0255326	0.939809	0.388694	0.00169837	0.186056
11-13,14-dihydro-15-keto prostaglandin f2	MReference-9861	MReference-9861.r	0.4	0.547368	0.282707	0.592481	0.33985	-0.311278	-0.482707	0.744361	0.451128	0.63609	0.729323	0.619549	0.466165	0.496241	0.345865	0.616541	0.562406	0.667669	-0.565414	-0.631579	-0.378947	0.488722	0.454135	-0.243609	0.706767	-0.496241	-0.470854	-0.553383	-0.332331
		MReference-9861.p.value	0.0805539	0.0124902	0.227153	0.00591047	0.142637	0.181576	0.0311052	0.000167396	0.0458833	0.00257111	0.000263507	0.00357585	0.0382905	0.0260515	0.135252	0.00378956	0.0098443	0.00129679	0.00937432	0.00281829	0.0994129	0.028772	0.0442791	0.300668	0.000494044	0.0260515	0.0361349	0.0113704	0.152259
13,14-dihydro-15-keto-tetranor prostaglandin f1伪	MReference-9880	MReference-9880.r	0.2	0.380451	0.0586466	0.354887	0.0285714	-0.109774	-0.396992	0.557895	0.16391	0.285714	0.475188	0.509774	0.35188	0.374436	0.312782	0.615038	0.487218	0.342857	-0.544361	-0.494737	-0.439098	0.554887	0.129323	-0.282707	0.506767	-0.335338	-0.319669	-0.251128	-0.00451128
		MReference-9880.p.value	0.397873	0.097968	0.805993	0.124688	0.904822	0.645005	0.0830713	0.010585	0.489867	0.222035	0.0342273	0.021669	0.128142	0.103841	0.179364	0.00390031	0.029342	0.13891	0.0130826	0.0265786	0.0527507	0.0111035	0.586853	0.227153	0.0225882	0.148357	0.169466	0.285522	0.98494
2-acrylamido-2-methyl-1-propane sulfonic acid	S58836	S58836.r	0.207519	0.514286	0.252632	0.509774	0.112782	-0.396992	-0.604511	0.667669	0.222556	0.565414	0.57594	0.658647	0.545865	0.538346	0.475188	0.631579	0.536842	0.487218	-0.454135	-0.431579	-0.227068	0.503759	0.081203	-0.233083	0.625564	-0.58797	-0.194058	-0.505263	-0.0706767
		S58836.p.value	0.379993	0.0203461	0.28255	0.021669	0.635917	0.0830713	0.0047531	0.00129679	0.345621	0.00937432	0.00787094	0.00158933	0.0127836	0.0143355	0.0342273	0.00281829	0.0146633	0.029342	0.0442791	0.0574247	0.335674	0.023538	0.733608	0.322678	0.00317835	0.00640017	0.412325	0.0230592	0.767158
2-amino-9,10-epoxy-8-oxodecanoic acid	S391751	S391751.r	-0.228571	-0.466165	-0.415038	-0.548872	-0.37594	0.445113	0.479699	-0.520301	-0.58797	-0.279699	-0.511278	-0.723308	-0.491729	-0.469173	-0.359398	-0.584962	-0.497744	-0.547368	0.0390977	0.35188	0.430075	-0.4	-0.261654	0.273684	-0.566917	0.390977	0.0977811	0.607519	0.255639
		S391751.p.value	0.332397	0.0382905	0.0688077	0.0122022	0.102349	0.0492253	0.0323261	0.0186832	0.00640017	0.232348	0.0212206	0.000313403	0.0276582	0.0368966	0.119633	0.00674477	0.0255326	0.0124902	0.870004	0.128142	0.058396	0.0805539	0.265124	0.242966	0.00914627	0.0882801	0.681719	0.0044951	0.276664
2-dimethylamino-5,6-dimethyl-4-hydroxypyrimidine	S84165	S84165.r	0.159398	0.356391	0.138346	0.312782	0.0225564	-0.181955	-0.193985	0.38797	0.266165	0.263158	0.38797	0.427068	0.111278	0.392481	0.258647	0.497744	0.431579	0.26015	-0.502256	-0.369925	-0.478195	0.615038	0.0526316	-0.159398	0.249624	-0.354887	-0.139902	-0.17594	-0.154887
		S84165.p.value	0.502052	0.122986	0.560787	0.179364	0.924798	0.442621	0.412504	0.0909729	0.256671	0.262287	0.0909729	0.060376	0.640455	0.0869559	0.270856	0.0255326	0.0574247	0.26798	0.0240247	0.10841	0.0329504	0.00390031	0.825581	0.502052	0.288513	0.124688	0.556344	0.458099	0.514383
2740	S190439	S190439.r	0.234586	0.344361	0.422556	0.366917	0.0270677	-0.312782	-0.130827	0.46015	0.240602	0.503759	0.478195	0.336842	0.36391	0.419549	0.249624	0.381955	0.398496	0.500752	-0.366917	-0.282707	-0.219549	0.562406	0.275188	-0.284211	0.566917	-0.278195	-0.633321	-0.439098	-0.434586
		S190439.p.value	0.319476	0.137073	0.0634408	0.111535	0.909812	0.179364	0.582473	0.0412007	0.306861	0.023538	0.0329504	0.146433	0.114725	0.0655483	0.288513	0.0965386	0.0818054	0.0245193	0.111535	0.227153	0.352346	0.0098443	0.240283	0.224585	0.00914627	0.234974	0.0027206	0.0527507	0.0555188
3-(4-hydroxyphenyl)propionic acid	MReference-183	MReference-183.r	0.35188	0.590977	0.332331	0.545865	0.359398	-0.390977	-0.434586	0.720301	0.207519	0.475188	0.57594	0.545865	0.455639	0.502256	0.569925	0.801504	0.702256	0.53985	-0.538346	-0.502256	-0.550376	0.41203	0.348872	-0.433083	0.469173	-0.4	-0.446032	-0.696241	-0.374436
		MReference-183.p.value	0.128142	0.00607015	0.152259	0.0127836	0.119633	0.0882801	0.0555188	0.000341233	0.379993	0.0342273	0.00787094	0.0127836	0.0434934	0.0240247	0.00870372	2.15499e-05	0.000556435	0.0140136	0.0143355	0.0240247	0.0119196	0.0710472	0.131663	0.0564656	0.0368966	0.0805539	0.0487026	0.000649924	0.103841
3-[(hydroxy{[(2r,3r,5s,6r)-2,3,4,5,6-pentahydroxycyclohexyl]oxy}phosphoryl)oxy]-1,2-propanediyl didecanoate	S389296	S389296.r	-0.258647	-0.524812	-0.323308	-0.554887	-0.354887	0.381955	0.449624	-0.517293	-0.610526	-0.288722	-0.487218	-0.730827	-0.297744	-0.458647	-0.390977	-0.6	-0.47218	-0.538346	0.147368	0.43609	0.545865	-0.494737	-0.282707	0.275188	-0.568421	0.396992	0.116585	0.524812	0.18797
		S389296.p.value	0.270856	0.0175087	0.16439	0.0111035	0.124688	0.0965386	0.0467019	0.0195005	0.00424878	0.216993	0.029342	0.000252151	0.20232	0.0419543	0.0882801	0.00516293	0.0355424	0.0143355	0.535247	0.0545841	0.0127836	0.0265786	0.227153	0.240283	0.00892276	0.0830713	0.624496	0.0175087	0.427421
3-bha	S8145	S8145.r	-0.311278	-0.303759	-0.0887218	-0.374436	-0.616541	0.184962	0.233083	-0.366917	-0.748872	-0.312782	-0.315789	-0.666165	-0.195489	-0.254135	-0.257143	-0.467669	-0.463158	-0.395489	0.218045	0.311278	0.583459	-0.342857	-0.396992	0.320301	-0.440602	0.0390977	0.0391125	0.377444	0.284211
		S8145.p.value	0.181576	0.192914	0.709921	0.103841	0.00378956	0.434986	0.322678	0.111535	0.00014522	0.179364	0.174994	0.00134213	0.408819	0.279598	0.273751	0.0375885	0.039725	0.0843516	0.355736	0.181576	0.00692269	0.13891	0.0830713	0.168577	0.0518518	0.870004	0.869955	0.100873	0.224585
3-tropanol	S13871816	S13871816.r	0.290226	0.533835	0.380451	0.693233	0.314286	-0.651128	-0.560902	0.642105	0.311278	0.38797	0.696241	0.778947	0.427068	0.443609	0.481203	0.640602	0.554887	0.592481	-0.273684	-0.464662	-0.252632	0.493233	0.0511278	-0.589474	0.584962	-0.627068	-0.249718	-0.718797	-0.195489
		S13871816.p.value	0.2145	0.015337	0.097968	0.000701451	0.17717	0.00187364	0.0100864	0.00226988	0.181576	0.0909729	0.000649924	5.19428e-05	0.060376	0.0500892	0.031711	0.00234227	0.0111035	0.00591047	0.242966	0.0390026	0.28255	0.0271142	0.830495	0.00623337	0.00674477	0.00308494	0.288325	0.000355919	0.408819
3,3'-(7,12-diethyl-3,8,13,17-tetramethyl-2,18-porphyrindiyl)dipropanoic acid	S65350	S65350.r	0.213534	0.0827068	0.0105263	0.0887218	0.0721805	0.0646617	-0.345865	0.189474	0.189474	-0.0451128	0.230075	0.0481203	-0.153383	0.0300752	-0.180451	-0.075188	-0.162406	0.195489	-0.129323	-0.374436	-0.109774	0.081203	0.154887	0.228571	0.231579	-0.288722	-0.0518992	0.0631579	0.0631579
		S65350.p.value	0.366021	0.728851	0.964869	0.709921	0.762339	0.786515	0.135252	0.423665	0.423665	0.850206	0.329138	0.840339	0.518524	0.899837	0.446465	0.752727	0.493913	0.408819	0.586853	0.103841	0.645005	0.733608	0.514383	0.332397	0.325899	0.216993	0.827974	0.791373	0.791373
3,4-dihydroxyphenylglycol o-sulfate	S17216128	S17216128.r	0.192481	0.38797	0.215038	0.213534	0.153383	-0.440602	-0.24812	0.348872	0.255639	0.147368	0.203008	0.168421	0.0255639	0.303759	0.216541	0.384962	0.293233	0.196992	0.0180451	-0.22406	-0.44812	0.203008	0.23609	0.117293	0.037594	-0.425564	-0.0240692	-0.386466	-0.360902
		S17216128.p.value	0.416206	0.0909729	0.362574	0.366021	0.518524	0.0518518	0.291523	0.131663	0.276664	0.535247	0.390666	0.477829	0.914804	0.192914	0.359146	0.0937255	0.209571	0.405152	0.939809	0.342286	0.0475317	0.390666	0.316294	0.622379	0.874965	0.0613849	0.91977	0.0923416	0.11798
3,6,9,12-tetraoxatridecan-1-ol	S81488	S81488.r	0.264662	0.360902	0.27218	0.320301	0.00601504	-0.267669	-0.166917	0.493233	0.204511	0.554887	0.434586	0.288722	0.368421	0.482707	0.294737	0.439098	0.466165	0.413534	-0.505263	-0.332331	-0.196992	0.514286	0.287218	-0.189474	0.464662	-0.285714	-0.568635	-0.356391	-0.323308
		S81488.p.value	0.259469	0.11798	0.245669	0.168577	0.979921	0.253892	0.481825	0.0271142	0.38709	0.0111035	0.0555188	0.216993	0.109964	0.0311052	0.207135	0.0527507	0.0382905	0.0699207	0.0230592	0.152259	0.405152	0.0203461	0.219504	0.423665	0.0390026	0.222035	0.00889135	0.122986	0.16439
3420	S4517997	S4517997.r	0.172932	0.285714	0.336842	0.267669	0.00451128	-0.231579	-0.087218	0.409023	0.222556	0.496241	0.393985	0.27218	0.275188	0.348872	0.239098	0.332331	0.357895	0.418045	-0.407519	-0.207519	-0.297744	0.515789	0.254135	-0.267669	0.521805	-0.270677	-0.633321	-0.348872	-0.434586
		S4517997.p.value	0.46594	0.222035	0.146433	0.253892	0.98494	0.325899	0.714638	0.0733409	0.345621	0.0260515	0.0856465	0.245669	0.240283	0.131663	0.309986	0.152259	0.121301	0.0666216	0.0745082	0.379993	0.20232	0.0199198	0.279598	0.253892	0.0182849	0.248391	0.0027206	0.131663	0.0555188
4-methyl-5-thiazoleethanol	MReference-2615	MReference-2615.r	0.479699	0.520301	0.356391	0.622556	0.479699	-0.318797	-0.529323	0.697744	0.419549	0.490226	0.687218	0.687218	0.419549	0.52782	0.393985	0.640602	0.544361	0.670677	-0.62406	-0.631579	-0.365414	0.403008	0.422556	-0.419549	0.643609	-0.33985	-0.432493	-0.652632	-0.227068
		MReference-2615.p.value	0.0323261	0.0186832	0.122986	0.00337224	0.0323261	0.170698	0.0163941	0.000625388	0.0655483	0.0282108	0.000814937	0.000814937	0.0655483	0.0167591	0.0856465	0.00234227	0.0130826	0.00120997	0.00327411	0.00281829	0.113122	0.0780935	0.0634408	0.0655483	0.00219937	0.142637	0.05684	0.00181361	0.335674
8-epiiridodial glucoside tetraacetate	S391575	S391575.r	-0.338346	-0.482707	-0.234586	-0.463158	-0.393985	0.290226	0.44812	-0.610526	-0.493233	-0.544361	-0.386466	-0.735338	-0.458647	-0.484211	-0.529323	-0.714286	-0.62406	-0.493233	0.317293	0.380451	0.544361	-0.657143	-0.263158	0.273684	-0.697744	0.169925	0.135389	0.536842	0.257143
		S391575.p.value	0.144526	0.0311052	0.319476	0.039725	0.0856465	0.2145	0.0475317	0.00424878	0.0271142	0.0130826	0.0923416	0.000220557	0.0419543	0.0305085	0.0163941	0.000403253	0.00327411	0.0271142	0.172837	0.097968	0.0130826	0.00164309	0.262287	0.242966	0.000625388	0.473849	0.569272	0.0146633	0.273751
Acetylcadaverine	S164295	S164295.r	0.230075	0.413534	0.509774	0.664662	0.21203	-0.654135	-0.482707	0.645113	0.431579	0.345865	0.681203	0.676692	0.506767	0.545865	0.425564	0.63609	0.559398	0.6	-0.27218	-0.443609	-0.293233	0.464662	0.181955	-0.406015	0.569925	-0.631579	-0.410681	-0.66015	-0.21203
		S164295.p.value	0.329138	0.0699207	0.021669	0.00138879	0.369486	0.0017552	0.0311052	0.00213069	0.0574247	0.135252	0.000943573	0.00105094	0.0225882	0.0127836	0.0613849	0.00257111	0.0103333	0.00516293	0.245669	0.0500892	0.209571	0.0390026	0.442621	0.0756894	0.00870372	0.00281829	0.0720695	0.00153705	0.369486
Asparasaponin ii	S30791656	S30791656.r	-0.216541	-0.353383	-0.258647	-0.276692	-0.287218	0.258647	0	-0.293233	-0.616541	-0.270677	-0.198496	-0.344361	0.0255639	-0.303759	-0.221053	-0.413534	-0.353383	-0.311278	0.13985	0.302256	0.736842	-0.452632	-0.461654	0.0616541	-0.230075	0.126316	0.279052	0.347368	0.518797
		S30791656.p.value	0.359146	0.126407	0.270856	0.237619	0.219504	0.270856	1	0.209571	0.00378956	0.248391	0.401504	0.137073	0.914804	0.192914	0.348974	0.0699207	0.126407	0.181576	0.556494	0.195238	0.000210808	0.0450757	0.0404576	0.796239	0.329138	0.595654	0.233475	0.133449	0.0190884
Cadaverine	S13866593	S13866593.r	0.368421	0.449624	0.156391	0.553383	0.147368	-0.514286	-0.338346	0.56391	0.0360902	0.406015	0.458647	0.562406	0.356391	0.517293	0.66015	0.663158	0.669173	0.380451	-0.384962	-0.297744	-0.154887	0.545865	-0.00601504	-0.615038	0.321805	-0.418045	-0.343738	-0.515789	-0.112782
		S13866593.p.value	0.109964	0.0467019	0.510257	0.0113704	0.535247	0.0203461	0.144526	0.00960697	0.879931	0.0756894	0.0419543	0.0098443	0.122986	0.0195005	0.00153705	0.00143681	0.00125275	0.097968	0.0937255	0.20232	0.514383	0.0127836	0.979921	0.00390031	0.166474	0.0666216	0.137831	0.0199198	0.635917
Capuride	S201505	S201505.r	0.111278	0.341353	0.505263	0.52782	0.0781955	-0.781955	-0.356391	0.491729	0.365414	0.281203	0.553383	0.427068	0.421053	0.517293	0.378947	0.488722	0.517293	0.430075	-0.225564	-0.329323	-0.162406	0.311278	0.087218	-0.380451	0.281203	-0.709774	-0.437006	-0.578947	-0.239098
		S201505.p.value	0.640455	0.140765	0.0230592	0.0167591	0.743149	4.64678e-05	0.122986	0.0276582	0.113122	0.229741	0.0113704	0.060376	0.0644881	0.0195005	0.0994129	0.028772	0.0195005	0.058396	0.338971	0.156231	0.493913	0.181576	0.714638	0.097968	0.229741	0.000455839	0.0540205	0.00747966	0.309986
Cucurbitacin e	S4444696	S4444696.r	-0.335338	-0.469173	-0.407519	-0.56391	-0.390977	0.487218	0.442105	-0.538346	-0.53985	-0.488722	-0.541353	-0.772932	-0.416541	-0.518797	-0.395489	-0.596992	-0.488722	-0.544361	0.360902	0.470677	0.409023	-0.485714	-0.26015	0.526316	-0.62406	0.285714	0.397142	0.768421	0.371429
		S4444696.p.value	0.148357	0.0368966	0.0745082	0.00960697	0.0882801	0.029342	0.0509647	0.0143355	0.0140136	0.028772	0.0136975	6.45802e-05	0.067708	0.0190884	0.0843516	0.00545199	0.028772	0.0130826	0.11798	0.0362146	0.0733409	0.0299208	0.26798	0.0171307	0.00327411	0.222035	0.082945	7.57188e-05	0.106871
Cyphenothrin	S35087	S35087.r	0.369925	0.44812	0.266165	0.530827	0.463158	-0.406015	-0.297744	0.484211	0.693233	0.475188	0.390977	0.700752	0.356391	0.57594	0.476692	0.621053	0.607519	0.481203	-0.26015	-0.35188	-0.427068	0.470677	0.366917	-0.290226	0.458647	-0.186466	-0.150433	-0.541353	-0.261654
		S35087.p.value	0.10841	0.0475317	0.256671	0.0160354	0.039725	0.0756894	0.20232	0.0305085	0.000701451	0.0342273	0.0882801	0.000578664	0.122986	0.00787094	0.0335841	0.00347281	0.0044951	0.031711	0.26798	0.128142	0.060376	0.0362146	0.111535	0.2145	0.0419543	0.431195	0.526698	0.0136975	0.265124
Daidzein	MReference-680	MReference-680.r	-0.0962406	-0.0285714	0.160902	0.0496241	-0.0706767	-0.100752	0.221053	-0.0421053	0.431579	0.204511	0.117293	0.0902256	-0.156391	0.141353	-0.142857	0.0240602	0.00451128	-0.0195489	-0.293233	-0.193985	-0.38797	0.254135	0.103759	0.0842105	-0.0857143	-0.129323	-0.251974	-0.0676692	-0.43609
		MReference-680.p.value	0.686487	0.904822	0.497974	0.835414	0.767158	0.672556	0.348974	0.860095	0.0574247	0.38709	0.622379	0.705213	0.510257	0.552214	0.54795	0.9198	0.98494	0.934803	0.209571	0.412504	0.0909729	0.279598	0.663326	0.724104	0.719366	0.586853	0.283846	0.776821	0.0545841
Ej4025000	S12954	S12954.r	0.318797	0.566917	0.37594	0.694737	0.297744	-0.637594	-0.506767	0.649624	0.315789	0.44812	0.712782	0.745865	0.401504	0.487218	0.476692	0.642105	0.572932	0.596992	-0.333835	-0.476692	-0.266165	0.506767	0.109774	-0.542857	0.535338	-0.643609	-0.291087	-0.709774	-0.264662
		S12954.p.value	0.170698	0.00914627	0.102349	0.000675271	0.20232	0.00249284	0.0225882	0.00193533	0.174994	0.0475317	0.000420175	0.000159702	0.0793166	0.029342	0.0335841	0.00226988	0.00827879	0.00545199	0.150299	0.0335841	0.256671	0.0225882	0.645005	0.0133872	0.0149971	0.00219937	0.213081	0.000455839	0.259469
Estra-1,3,5(10),16-tetraen-3-ol benzoate	S217135	S217135.r	-0.207519	-0.514286	-0.535338	-0.503759	-0.291729	0.371429	0.511278	-0.487218	-0.395489	-0.482707	-0.517293	-0.64812	-0.478195	-0.554887	-0.36391	-0.554887	-0.410526	-0.533835	0.473684	0.502256	0.270677	-0.416541	-0.138346	0.32782	-0.610526	0.255639	0.218879	0.712782	0.210526
		S217135.p.value	0.379993	0.0203461	0.0149971	0.023538	0.212026	0.106871	0.0212206	0.029342	0.0843516	0.0311052	0.0195005	0.00199871	0.0329504	0.0111035	0.114725	0.0111035	0.0721872	0.015337	0.03488	0.0240247	0.248391	0.067708	0.560787	0.158244	0.00424878	0.276664	0.353853	0.000420175	0.37297
Geroquinol	S4445151	S4445151.r	0.0556391	0.288722	0.150376	0.288722	-0.115789	-0.201504	-0.369925	0.476692	0.16391	0.135338	0.428571	0.419549	0.378947	0.348872	0.209023	0.550376	0.404511	0.266165	-0.415038	-0.457143	-0.409023	0.482707	0.0691729	-0.233083	0.431579	-0.380451	-0.361038	-0.239098	0.0210526
		S4445151.p.value	0.815774	0.216993	0.526855	0.216993	0.626879	0.394261	0.10841	0.0335841	0.489867	0.569419	0.0593798	0.0655483	0.0994129	0.131663	0.376472	0.0119196	0.0768844	0.256671	0.0688077	0.0427185	0.0733409	0.0311052	0.771985	0.322678	0.0574247	0.097968	0.117832	0.309986	0.929799
Goxalapladib	S9861033	S9861033.r	-0.308271	-0.482707	-0.252632	-0.514286	-0.369925	0.26015	0.535338	-0.682707	-0.433083	-0.508271	-0.502256	-0.801504	-0.592481	-0.479699	-0.523308	-0.753383	-0.655639	-0.565414	0.329323	0.37594	0.491729	-0.646617	-0.225564	0.323308	-0.807519	0.255639	0.135389	0.529323	0.168421
		S9861033.p.value	0.186056	0.0311052	0.28255	0.0203461	0.10841	0.26798	0.0149971	0.000909909	0.0564656	0.0221248	0.0240247	2.15499e-05	0.00591047	0.0323261	0.0178935	0.000125612	0.00169837	0.00937432	0.156231	0.102349	0.0276582	0.00206382	0.338971	0.16439	1.67263e-05	0.276664	0.569272	0.0163941	0.477829
H3hp-do3a	S54720	S54720.r	-0.177444	-0.451128	-0.318797	-0.360902	-0.371429	0.207519	0.451128	-0.421053	-0.362406	-0.26015	-0.312782	-0.532331	-0.404511	-0.333835	-0.324812	-0.533835	-0.409023	-0.44812	0.309774	0.445113	0.285714	-0.320301	-0.215038	0.231579	-0.577444	0.0120301	-0.0112824	0.443609	-0.0947368
		S54720.p.value	0.454203	0.0458833	0.170698	0.11798	0.106871	0.379993	0.0458833	0.0644881	0.116345	0.26798	0.179364	0.0156831	0.0768844	0.150299	0.162323	0.015337	0.0733409	0.0475317	0.183806	0.0492253	0.222035	0.168577	0.362574	0.325899	0.00767326	0.959853	0.962347	0.0500892	0.691153
Hexanoylcarnitine	MReference-883	MReference-883.r	-0.309774	-0.496241	-0.333835	-0.503759	-0.425564	0.413534	0.467669	-0.520301	-0.577444	-0.174436	-0.473684	-0.711278	-0.440602	-0.419549	-0.291729	-0.592481	-0.499248	-0.512782	0.0210526	0.421053	0.511278	-0.392481	-0.374436	0.273684	-0.470677	0.312782	0.0864987	0.566917	0.261654
		MReference-883.p.value	0.183806	0.0260515	0.150299	0.023538	0.0613849	0.0699207	0.0375885	0.0186832	0.00767326	0.462011	0.03488	0.000437699	0.0518518	0.0655483	0.212026	0.00591047	0.0250219	0.0207797	0.929799	0.0644881	0.0212206	0.0869559	0.103841	0.242966	0.0362146	0.179364	0.716899	0.00914627	0.265124
His-his	S91833	S91833.r	-0.264662	-0.496241	-0.386466	-0.593985	-0.43609	0.455639	0.410526	-0.550376	-0.532331	-0.338346	-0.538346	-0.831579	-0.43609	-0.393985	-0.395489	-0.643609	-0.529323	-0.57594	0.133835	0.386466	0.517293	-0.503759	-0.285714	0.46015	-0.609023	0.311278	0.179767	0.67218	0.318797
		S91833.p.value	0.259469	0.0260515	0.0923416	0.00575425	0.0545841	0.0434934	0.0721872	0.0119196	0.0156831	0.144526	0.0143355	5.52237e-06	0.0545841	0.0856465	0.0843516	0.00219937	0.0163941	0.00787094	0.573756	0.0923416	0.0195005	0.023538	0.222035	0.0412007	0.00437051	0.181576	0.448219	0.00116843	0.170698
Hmba	S3490	S3490.r	0.0300752	0.333835	0.321805	0.410526	0.196992	-0.452632	-0.275188	0.366917	0.278195	0.138346	0.466165	0.542857	0.22406	0.165414	0.207519	0.458647	0.37594	0.32782	-0.300752	-0.422556	-0.446617	0.409023	0.0195489	-0.491729	0.287218	-0.396992	-0.208349	-0.457143	-0.233083
		S3490.p.value	0.899837	0.150299	0.166474	0.0721872	0.405152	0.0450757	0.240283	0.111535	0.234974	0.560787	0.0382905	0.0133872	0.342286	0.485838	0.379993	0.0419543	0.102349	0.158244	0.19758	0.0634408	0.0483728	0.0733409	0.934803	0.0276582	0.219504	0.0830713	0.378047	0.0427185	0.322678
Integerrine	S4444911	S4444911.r	0.413534	0.452632	0.384962	0.601504	0.565414	-0.390977	-0.210526	0.524812	0.466165	0.506767	0.476692	0.679699	0.511278	0.490226	0.596992	0.630075	0.706767	0.62406	-0.249624	-0.196992	-0.317293	0.407519	0.383459	-0.64812	0.556391	-0.0962406	-0.38962	-0.685714	-0.406015
		S4444911.p.value	0.0699207	0.0450757	0.0937255	0.0050232	0.00937432	0.0882801	0.37297	0.0175087	0.0382905	0.0225882	0.0335841	0.000978282	0.0212206	0.0282108	0.00545199	0.00290495	0.000494044	0.00327411	0.288513	0.405152	0.172837	0.0745082	0.0951244	0.00199871	0.0108418	0.686487	0.089488	0.000845616	0.0756894
Istamycin ao	S30791534	S30791534.r	-0.251128	-0.502256	-0.470677	-0.557895	-0.344361	0.336842	0.536842	-0.616541	-0.475188	-0.488722	-0.556391	-0.753383	-0.58797	-0.536842	-0.430075	-0.658647	-0.517293	-0.610526	0.300752	0.430075	0.428571	-0.496241	-0.264662	0.276692	-0.748872	0.312782	0.228657	0.682707	0.273684
		S30791534.p.value	0.285522	0.0240247	0.0362146	0.010585	0.137073	0.146433	0.0146633	0.00378956	0.0342273	0.028772	0.0108418	0.000125612	0.00640017	0.0146633	0.058396	0.00158933	0.0195005	0.00424878	0.19758	0.058396	0.0593798	0.0260515	0.259469	0.237619	0.00014522	0.179364	0.33221	0.000909909	0.242966
Kasugamycin	S16736502	S16736502.r	-0.279699	-0.503759	-0.330827	-0.610526	-0.467669	0.396992	0.335338	-0.545865	-0.577444	-0.454135	-0.526316	-0.806015	-0.390977	-0.416541	-0.457143	-0.631579	-0.562406	-0.58797	0.18797	0.345865	0.514286	-0.490226	-0.336842	0.418045	-0.595489	0.312782	0.187288	0.619549	0.344361
		S16736502.p.value	0.232348	0.023538	0.154236	0.00424878	0.0375885	0.0830713	0.148357	0.0127836	0.00767326	0.0442791	0.0171307	1.78346e-05	0.0882801	0.067708	0.0427185	0.00281829	0.0098443	0.00640017	0.427421	0.135252	0.0203461	0.0282108	0.146433	0.0666216	0.00560144	0.179364	0.429129	0.00357585	0.137073
L-(+)-leucine	S5880	S5880.r	0.087218	0.180451	-0.087218	0.0766917	0.0902256	-0.087218	-0.377444	0.439098	0.269173	0.479699	0.225564	0.249624	0.21203	0.273684	0.303759	0.4	0.398496	0.169925	-0.669173	-0.279699	-0.342857	0.303759	0.0796992	-0.124812	0.487218	-0.312782	-0.264761	-0.0947368	0.0466165
		S5880.p.value	0.714638	0.446465	0.714638	0.747933	0.705213	0.714638	0.100873	0.0527507	0.251131	0.0323261	0.338971	0.288513	0.369486	0.242966	0.192914	0.0805539	0.0818054	0.473849	0.00125275	0.232348	0.13891	0.192914	0.738374	0.600074	0.029342	0.179364	0.259284	0.691153	0.84527
L-serine	BGI378	BGI378.r	-0.162406	-0.430075	-0.360902	-0.562406	-0.451128	0.35188	0.421053	-0.502256	-0.542857	-0.415038	-0.470677	-0.804511	-0.526316	-0.393985	-0.442105	-0.613534	-0.515789	-0.536842	0.15188	0.314286	0.418045	-0.369925	-0.23609	0.371429	-0.630075	0.243609	0.0729598	0.625564	0.209023
		BGI378.p.value	0.493913	0.058396	0.11798	0.0098443	0.0458833	0.128142	0.0644881	0.0240247	0.0133872	0.0688077	0.0362146	1.90059e-05	0.0171307	0.0856465	0.0509647	0.00401373	0.0199198	0.0146633	0.522682	0.17717	0.0666216	0.10841	0.316294	0.106871	0.00290495	0.300668	0.759845	0.00317835	0.376472
Lolitrem b	S10122109	S10122109.r	-0.216541	-0.389474	-0.195489	-0.427068	-0.433083	0.362406	0.406015	-0.434586	-0.568421	-0.215038	-0.335338	-0.712782	-0.239098	-0.309774	-0.33985	-0.583459	-0.434586	-0.374436	0.0887218	0.342857	0.584962	-0.406015	-0.204511	0.285714	-0.466165	0.225564	-0.0413689	0.506767	0.17594
		S10122109.p.value	0.359146	0.089619	0.408819	0.060376	0.0564656	0.116345	0.0756894	0.0555188	0.00892276	0.362574	0.148357	0.000420175	0.309986	0.183806	0.142637	0.00692269	0.0555188	0.103841	0.709921	0.13891	0.00674477	0.0756894	0.38709	0.222035	0.0382905	0.338971	0.862519	0.0225882	0.458099
Lq1825000	S12476	S12476.r	0.245113	0.430075	0.523308	0.667669	0.263158	-0.645113	-0.469173	0.651128	0.445113	0.369925	0.681203	0.675188	0.479699	0.526316	0.427068	0.640602	0.553383	0.619549	-0.290226	-0.455639	-0.336842	0.445113	0.228571	-0.416541	0.581955	-0.603008	-0.433246	-0.697744	-0.261654
		S12476.p.value	0.297601	0.058396	0.0178935	0.00129679	0.262287	0.00213069	0.0368966	0.00187364	0.0492253	0.10841	0.000943573	0.00108894	0.0323261	0.0171307	0.060376	0.00234227	0.0113704	0.00357585	0.2145	0.0434934	0.146433	0.0492253	0.332397	0.067708	0.00710444	0.00488661	0.0563625	0.000625388	0.265124
Mepindolol	S64750	S64750.r	0.219549	0.267669	0.196992	0.381955	-0.0406015	-0.557895	-0.505263	0.556391	0.102256	0.22406	0.499248	0.443609	0.452632	0.35188	0.159398	0.418045	0.344361	0.314286	-0.13985	-0.415038	-0.0451128	0.378947	0.081203	-0.124812	0.350376	-0.595489	-0.254983	-0.38797	-0.0691729
		S64750.p.value	0.352346	0.253892	0.405152	0.0965386	0.865047	0.010585	0.0230592	0.0108418	0.667935	0.342286	0.0250219	0.0500892	0.0450757	0.128142	0.502052	0.0666216	0.137073	0.17717	0.556494	0.0688077	0.850206	0.0994129	0.733608	0.600074	0.129894	0.00560144	0.277942	0.0909729	0.771985
Metformin	S3949	S3949.r	0.279699	0.443609	0.496241	0.451128	0.174436	-0.568421	-0.239098	0.469173	0.344361	0.488722	0.428571	0.410526	0.342857	0.586466	0.416541	0.533835	0.520301	0.401504	-0.469173	-0.449624	-0.360902	0.44812	0.273684	-0.365414	0.24812	-0.348872	-0.571644	-0.675188	-0.509774
		S3949.p.value	0.232348	0.0500892	0.0260515	0.0458833	0.462011	0.00892276	0.309986	0.0368966	0.137073	0.028772	0.0593798	0.0721872	0.13891	0.00657062	0.067708	0.015337	0.0186832	0.0793166	0.0368966	0.0467019	0.11798	0.0475317	0.242966	0.113122	0.291523	0.131663	0.00845876	0.00108894	0.021669
N-[(5ar,6as,7s,9z,10as)-9-[amino(hydroxy)methylene]-4,7-bis(dimethylamino)-1,10a,12-trihydroxy-8,10,11-trioxo-5,5a,6,6a,7,8,9,10,10a,11-decahydro-2-tetracenyl]-n~2~,n~2~-dimethylglycinamide	S4445272	S4445272.r	-0.23609	-0.431579	-0.284211	-0.506767	-0.410526	0.476692	0.386466	-0.466165	-0.618045	-0.237594	-0.403008	-0.753383	-0.368421	-0.38797	-0.390977	-0.598496	-0.518797	-0.455639	0.00150376	0.314286	0.52782	-0.439098	-0.26015	0.393985	-0.491729	0.302256	0.0985333	0.569925	0.249624
		S4445272.p.value	0.316294	0.0574247	0.224585	0.0225882	0.0721872	0.0335841	0.0923416	0.0382905	0.00368142	0.313131	0.0780935	0.000125612	0.109964	0.0909729	0.0882801	0.00530584	0.0190884	0.0434934	0.99498	0.17717	0.0167591	0.0527507	0.26798	0.0856465	0.0276582	0.195238	0.679395	0.00870372	0.288513
N-acetyl-9-o-acetylneuraminic acid	S110484	S110484.r	-0.347368	-0.574436	-0.279699	-0.661654	-0.562406	0.384962	0.496241	-0.705263	-0.596992	-0.439098	-0.654135	-0.804511	-0.454135	-0.434586	-0.512782	-0.748872	-0.702256	-0.664662	0.320301	0.475188	0.596992	-0.47218	-0.381955	0.421053	-0.652632	0.467669	0.179767	0.592481	0.282707
		S110484.p.value	0.133449	0.00807276	0.232348	0.00148622	0.0098443	0.0937255	0.0260515	0.000514145	0.00545199	0.0527507	0.0017552	1.90059e-05	0.0442791	0.0555188	0.0207797	0.00014522	0.000556435	0.00138879	0.168577	0.0342273	0.00545199	0.0355424	0.0965386	0.0644881	0.00181361	0.0375885	0.448219	0.00591047	0.227153
N-acetyl-d-alloisoleucine	MReference-1480	MReference-1480.r	0.145865	0.233083	0.145865	0.231579	0.234586	-0.294737	-0.0917293	0.386466	0.437594	0.257143	0.335338	0.357895	0.115789	0.207519	0.114286	0.478195	0.384962	0.258647	-0.496241	-0.440602	-0.61203	0.294737	0.401504	-0.332331	0.296241	-0.147368	-0.518992	-0.38797	-0.323308
		MReference-1480.p.value	0.539466	0.322678	0.539466	0.325899	0.319476	0.207135	0.700516	0.0923416	0.0536614	0.273751	0.148357	0.121301	0.626879	0.379993	0.631392	0.0329504	0.0937255	0.270856	0.0260515	0.0518518	0.00412988	0.207135	0.0793166	0.152259	0.204718	0.535247	0.0190354	0.0909729	0.16439
N-acetyl-l-leucine	BGI421	BGI421.r	0.219549	0.299248	0.147368	0.203008	0.0526316	-0.264662	-0.230075	0.421053	0.299248	0.350376	0.368421	0.341353	0.178947	0.38797	0.17594	0.466165	0.401504	0.249624	-0.642105	-0.44812	-0.454135	0.476692	0.209023	-0.330827	0.360902	-0.246617	-0.534035	-0.347368	-0.263158
		BGI421.p.value	0.352346	0.19994	0.535247	0.390666	0.825581	0.259469	0.329138	0.0644881	0.19994	0.129894	0.109964	0.140765	0.450325	0.0909729	0.458099	0.0382905	0.0793166	0.288513	0.00226988	0.0475317	0.0442791	0.0335841	0.376472	0.154236	0.11798	0.294552	0.0152913	0.133449	0.262287
N-acetyl-l-methionine	MReference-1377	MReference-1377.r	0.338346	0.413534	0.440602	0.642105	0.463158	-0.548872	-0.396992	0.64812	0.470677	0.463158	0.556391	0.795489	0.533835	0.482707	0.514286	0.706767	0.639098	0.615038	-0.254135	-0.348872	-0.393985	0.496241	0.320301	-0.464662	0.628571	-0.299248	-0.303121	-0.720301	-0.302256
		MReference-1377.p.value	0.144526	0.0699207	0.0518518	0.00226988	0.039725	0.0122022	0.0830713	0.00199871	0.0362146	0.039725	0.0108418	2.75342e-05	0.015337	0.0311052	0.0203461	0.000494044	0.00241658	0.00390031	0.279598	0.131663	0.0856465	0.0260515	0.168577	0.0390026	0.00299382	0.19994	0.193897	0.000341233	0.195238
N-acetyl-l-phenylalanine	BGI422	BGI422.r	0.00451128	0.0556391	0.263158	0.0902256	-0.129323	-0.311278	0	0.165414	0.353383	-0.00601504	0.228571	0.115789	0.0240602	0.150376	-0.126316	0.189474	0.106767	0.130827	-0.270677	-0.406015	-0.415038	0.336842	0.221053	-0.230075	0.198496	-0.162406	-0.655886	-0.218045	-0.264662
		BGI422.p.value	0.98494	0.815774	0.262287	0.705213	0.586853	0.181576	1	0.485838	0.126407	0.979921	0.332397	0.626879	0.9198	0.526855	0.595654	0.423665	0.654142	0.582473	0.248391	0.0756894	0.0688077	0.146433	0.348974	0.329138	0.401504	0.493913	0.00168919	0.355736	0.259469
N-acetylvaline	MReference-1365	S198159.r	-0.0781955	-0.126316	-0.246617	-0.222556	-0.287218	0.318797	0.198496	-0.150376	-0.297744	-0.0526316	-0.0406015	-0.282707	-0.186466	-0.0601504	-0.132331	-0.133835	-0.0706767	-0.207519	-0.43609	0.0315789	0.132331	-0.0075188	-0.2	-0.0857143	-0.17594	0.0766917	-0.155698	0.33985	0.169925
		S198159.p.value	0.743149	0.595654	0.294552	0.345621	0.219504	0.170698	0.401504	0.526855	0.20232	0.825581	0.865047	0.227153	0.431195	0.801113	0.578107	0.573756	0.767158	0.379993	0.0545841	0.894854	0.578107	0.974903	0.397873	0.719366	0.458099	0.747933	0.512157	0.142637	0.473849
N-butyl lactate	S8409	S8409.r	-0.308271	-0.166917	0.109774	-0.181955	-0.747368	-0.0796992	-0.0676692	-0.181955	-0.473684	-0.153383	-0.0962406	-0.32782	-0.00451128	0.0556391	-0.129323	-0.297744	-0.354887	-0.227068	0.178947	0.177444	0.482707	0.0240602	-0.535338	0.22406	-0.081203	-0.318797	-0.0774727	0.180451	0.257143
		S8409.p.value	0.186056	0.481825	0.645005	0.442621	0.000152314	0.738374	0.776821	0.442621	0.03488	0.518524	0.686487	0.158244	0.98494	0.815774	0.586853	0.20232	0.124688	0.335674	0.450325	0.454203	0.0311052	0.9198	0.0149971	0.342286	0.733608	0.170698	0.745447	0.446465	0.273751
Oxatomide	S4454	S4454.r	-0.198496	-0.488722	-0.00150376	-0.335338	-0.36391	0.281203	0.360902	-0.497744	-0.655639	-0.323308	-0.335338	-0.496241	-0.043609	-0.201504	-0.303759	-0.544361	-0.437594	-0.378947	0.216541	0.502256	0.762406	-0.418045	-0.392481	0.174436	-0.532331	0.381955	0.180519	0.320301	0.206015
		S4454.p.value	0.401504	0.028772	0.99498	0.148357	0.114725	0.229741	0.11798	0.0255326	0.00169837	0.16439	0.148357	0.0260515	0.855148	0.394261	0.192914	0.0130826	0.0536614	0.0994129	0.359146	0.0240247	9.31151e-05	0.0666216	0.0869559	0.462011	0.0156831	0.0965386	0.446291	0.168577	0.383533
Pentosidine	S106787	S106787.r	-0.213534	-0.464662	-0.4	-0.603008	-0.365414	0.449624	0.541353	-0.581955	-0.524812	-0.324812	-0.557895	-0.830075	-0.509774	-0.437594	-0.433083	-0.631579	-0.508271	-0.595489	0.100752	0.356391	0.428571	-0.475188	-0.190977	0.398496	-0.714286	0.425564	0.139902	0.630075	0.168421
		S106787.p.value	0.366021	0.0390026	0.0805539	0.00488661	0.113122	0.0467019	0.0136975	0.00710444	0.0175087	0.162323	0.010585	5.94759e-06	0.021669	0.0536614	0.0564656	0.00281829	0.0221248	0.00560144	0.672556	0.122986	0.0593798	0.0342273	0.419927	0.0818054	0.000403253	0.0613849	0.556344	0.00290495	0.477829
Propyliodone	S4780	S4780.r	-0.454135	-0.491729	-0.180451	-0.464662	-0.487218	0.157895	0.532331	-0.574436	-0.592481	-0.47218	-0.428571	-0.771429	-0.366917	-0.476692	-0.365414	-0.615038	-0.508271	-0.509774	0.383459	0.547368	0.511278	-0.643609	-0.311278	0.166917	-0.670677	0.114286	0	0.452632	0.18797
		S4780.p.value	0.0442791	0.0276582	0.446465	0.0390026	0.029342	0.506147	0.0156831	0.00807276	0.00591047	0.0355424	0.0593798	6.81247e-05	0.111535	0.0335841	0.113122	0.00390031	0.0221248	0.021669	0.0951244	0.0124902	0.0212206	0.00219937	0.181576	0.481825	0.00120997	0.631392	1	0.0450757	0.427421
Rebamipide	S4866	S4866.r	0.308271	0.484211	0.148872	0.321805	0.360902	-0.490226	-0.469173	0.572932	0.425564	0.353383	0.326316	0.407519	0.17594	0.404511	0.396992	0.642105	0.535338	0.297744	-0.276692	-0.431579	-0.62406	0.336842	0.281203	-0.0721805	0.282707	-0.449624	-0.0849944	-0.529323	-0.338346
		S4866.p.value	0.186056	0.0305085	0.531043	0.166474	0.11798	0.0282108	0.0368966	0.00827879	0.0613849	0.126407	0.160275	0.0745082	0.458099	0.0768844	0.0830713	0.00226988	0.0149971	0.20232	0.237619	0.0574247	0.00327411	0.146433	0.229741	0.762339	0.227153	0.0467019	0.721633	0.0163941	0.144526
S-hexyl-glutathione	BGI515	BGI515.r	0.257143	0.439098	0.330827	0.505263	0.333835	-0.303759	-0.398496	0.52782	0.631579	0.490226	0.520301	0.784962	0.473684	0.493233	0.37594	0.571429	0.524812	0.556391	-0.359398	-0.395489	-0.494737	0.574436	0.299248	-0.439098	0.712782	-0.288722	-0.358782	-0.542857	-0.306767
		BGI515.p.value	0.273751	0.0527507	0.154236	0.0230592	0.150299	0.192914	0.0818054	0.0167591	0.00281829	0.0282108	0.0186832	4.1498e-05	0.03488	0.0271142	0.102349	0.00848909	0.0175087	0.0108418	0.119633	0.0843516	0.0265786	0.00807276	0.19994	0.0527507	0.000420175	0.216993	0.120315	0.0133872	0.188323
Senecionine	S10254883	S10254883.r	-0.490226	-0.532331	-0.290226	-0.652632	-0.464662	0.318797	0.565414	-0.712782	-0.386466	-0.613534	-0.550376	-0.807519	-0.55188	-0.572932	-0.568421	-0.721805	-0.621053	-0.630075	0.356391	0.496241	0.269173	-0.603008	-0.276692	0.239098	-0.726316	0.227068	0.0857465	0.622556	0.156391
		S10254883.p.value	0.0282108	0.0156831	0.2145	0.00181361	0.0390026	0.170698	0.00937432	0.000420175	0.0923416	0.00401373	0.0119196	1.67263e-05	0.0116424	0.00827879	0.00892276	0.000327066	0.00347281	0.00290495	0.122986	0.0260515	0.251131	0.00488661	0.237619	0.309986	0.000287533	0.335674	0.719265	0.00337224	0.510257
Septentrionine	S390356	S390356.r	-0.221053	-0.512782	-0.341353	-0.631579	-0.344361	0.454135	0.508271	-0.631579	-0.523308	-0.481203	-0.601504	-0.831579	-0.589474	-0.518797	-0.494737	-0.691729	-0.618045	-0.574436	0.246617	0.407519	0.425564	-0.473684	-0.242105	0.38797	-0.630075	0.488722	0.206845	0.634586	0.243609
		S390356.p.value	0.348974	0.0207797	0.140765	0.00281829	0.137073	0.0442791	0.0221248	0.00281829	0.0178935	0.031711	0.0050232	5.52237e-06	0.00623337	0.0190884	0.0265786	0.000728485	0.00368142	0.00807276	0.294552	0.0745082	0.0613849	0.03488	0.303755	0.0909729	0.00290495	0.028772	0.381578	0.00265141	0.300668
Sulotroban	S46688	S46688.r	-0.581955	-0.675188	-0.288722	-0.721805	-0.748872	0.384962	0.291729	-0.706767	-0.415038	-0.536842	-0.627068	-0.506767	-0.348872	-0.440602	-0.520301	-0.702256	-0.729323	-0.729323	0.451128	0.627068	0.281203	-0.203008	-0.705263	0.267669	-0.368421	0.216541	0.221136	0.622556	0.261654
		S46688.p.value	0.00710444	0.00108894	0.216993	0.000327066	0.00014522	0.0937255	0.212026	0.000494044	0.0688077	0.0146633	0.00308494	0.0225882	0.131663	0.0518518	0.0186832	0.000556435	0.000263507	0.000263507	0.0458833	0.00308494	0.229741	0.390666	0.000514145	0.253892	0.109964	0.359146	0.348788	0.00337224	0.265124
Timobesone acetate	S8270844	S8270844.r	0.333835	0.403008	0.407519	0.592481	0.508271	-0.368421	-0.284211	0.523308	0.478195	0.470677	0.437594	0.778947	0.619549	0.509774	0.568421	0.673684	0.670677	0.566917	-0.237594	-0.258647	-0.356391	0.433083	0.347368	-0.559398	0.56391	-0.043609	-0.308387	-0.691729	-0.321805
		S8270844.p.value	0.150299	0.0780935	0.0745082	0.00591047	0.0221248	0.109964	0.224585	0.0178935	0.0329504	0.0362146	0.0536614	5.19428e-05	0.00357585	0.021669	0.00892276	0.0011281	0.00120997	0.00914627	0.313131	0.270856	0.122986	0.0564656	0.133449	0.0103333	0.00960697	0.855148	0.185881	0.000728485	0.166474
To0127900	S12665	S12665.r	0.445113	0.645113	0.354887	0.753383	0.360902	-0.521805	-0.476692	0.721805	0.418045	0.609023	0.73985	0.76391	0.42406	0.625564	0.610526	0.738346	0.709774	0.681203	-0.526316	-0.566917	-0.347368	0.63609	0.231579	-0.569925	0.630075	-0.556391	-0.429485	-0.696241	-0.308271
		S12665.p.value	0.0492253	0.00213069	0.124688	0.000125612	0.11798	0.0182849	0.0335841	0.000327066	0.0666216	0.00437051	0.00019241	8.84726e-05	0.0624065	0.00317835	0.00424878	0.000201429	0.000455839	0.000943573	0.0171307	0.00914627	0.133449	0.00257111	0.325899	0.00870372	0.00290495	0.0108418	0.0587808	0.000649924	0.186056
Trilobolide	S4444837	S4444837.r	0.398496	0.427068	0.418045	0.584962	0.338346	-0.279699	-0.390977	0.569925	0.222556	0.508271	0.484211	0.714286	0.745865	0.578947	0.586466	0.61203	0.64812	0.6	-0.264662	-0.245113	-0.0947368	0.542857	0.210526	-0.490226	0.631579	-0.0977444	-0.294096	-0.598496	-0.218045
		S4444837.p.value	0.0818054	0.060376	0.0666216	0.00674477	0.144526	0.232348	0.0882801	0.00870372	0.345621	0.0221248	0.0305085	0.000403253	0.000159702	0.00747966	0.00657062	0.00412988	0.00199871	0.00516293	0.259469	0.297601	0.691153	0.0133872	0.37297	0.0282108	0.00281829	0.681832	0.208172	0.00530584	0.355736
Tritoqualine	S65119	S65119.r	-0.264662	-0.437594	-0.330827	-0.490226	-0.365414	0.449624	0.518797	-0.556391	-0.593985	-0.279699	-0.502256	-0.744361	-0.41203	-0.443609	-0.300752	-0.609023	-0.463158	-0.508271	0.171429	0.428571	0.508271	-0.42406	-0.294737	0.314286	-0.618045	0.366917	0.190297	0.610526	0.213534
		S65119.p.value	0.259469	0.0536614	0.154236	0.0282108	0.113122	0.0467019	0.0190884	0.0108418	0.00575425	0.232348	0.0240247	0.000167396	0.0710472	0.0500892	0.19758	0.00437051	0.039725	0.0221248	0.469886	0.0593798	0.0221248	0.0624065	0.207135	0.17717	0.00368142	0.111535	0.421616	0.00424878	0.366021

## Sheet: CP-TP_Species_metabolites_spear
Name	ID		Lautropia_mirabilis	Propionibacterium_propionicum	Cardiobacterium_hominis	Corynebacterium_durum	Prevotella_melaninogenica	Neisseria_flavescens	Rothia_aeria	Capnocytophaga_sp._CM59	Actinomyces_naeslundii	Capnocytophaga_sp._oral_taxon_863	Actinomyces_johnsonii	Capnocytophaga_granulosa	Campylobacter_concisus	Actinomyces_urogenitalis	Mycobacterium_tuberculosis_complex	Chlamydia_trachomatis	Pseudomonas_aeruginosa_group	Rothia_mucilaginosa	Capnocytophaga_canimorsus	Actinomyces_sp._oral_taxon_849	Actinomyces_israelii	Prevotella_sp._ICM33	Capnocytophaga_sp._oral_taxon_412	Abiotrophia_defectiva	pseudomallei_group	Klebsiella_pneumoniae	Capnocytophaga_sp._oral_taxon_335	Prevotella_sp._C561	Propionibacterium_acidifaciens	Actinomyces_georgiae
.alpha.-aminoadipic acid	S456	S456.r	0.350376	0.690226	0.52782	0.269173	-0.415038	-0.21203	0.421053	-0.356391	0.467669	-0.273684	0.463158	-0.409023	-0.550376	0.392481	0.499248	0.434586	0.55188	0.225564	-0.320301	0.512782	0.500752	-0.4	-0.299248	0.0706767	0.44812	0.458647	-0.225564	-0.294737	0.667669	-0.081203
		S456.p.value	0.129894	0.000756395	0.0167591	0.251131	0.0688077	0.369486	0.0644881	0.122986	0.0375885	0.242966	0.039725	0.0733409	0.0119196	0.0869559	0.0250219	0.0555188	0.0116424	0.338971	0.168577	0.0207797	0.0245193	0.0805539	0.19994	0.767158	0.0475317	0.0419543	0.338971	0.207135	0.00129679	0.733608
((alpha)-kainic acid	S9837	S9837.r	-0.589474	-0.669173	-0.514286	-0.330827	0.218045	0.342857	-0.562406	0.433083	-0.577444	0.303759	-0.655639	0.430075	0.47218	-0.58797	-0.618045	0.0466165	-0.625564	-0.404511	0.290226	-0.757895	-0.395489	0.186466	0.574436	-0.407519	-0.61203	-0.654135	0.117293	0.15188	-0.730827	0.201504
		S9837.p.value	0.00623337	0.00125275	0.0203461	0.154236	0.355736	0.13891	0.0098443	0.0564656	0.00767326	0.192914	0.00169837	0.058396	0.0355424	0.00640017	0.00368142	0.84527	0.00317835	0.0768844	0.2145	0.000108321	0.0843516	0.431195	0.00807276	0.0745082	0.00412988	0.0017552	0.622379	0.522682	0.000252151	0.394261
(1s,6s)-6-aminooctahydro-1-indolizinyl acetate	S29368600	S29368600.r	-0.458647	-0.757895	-0.655639	-0.365414	0.246617	0.23609	-0.578947	0.503759	-0.568421	0.333835	-0.649624	0.491729	0.544361	-0.616541	-0.633083	-0.380451	-0.628571	-0.419549	0.445113	-0.756391	-0.371429	0.204511	0.560902	-0.228571	-0.615038	-0.548872	0.169925	0.154887	-0.76391	0.245113
		S29368600.p.value	0.0419543	0.000108321	0.00169837	0.113122	0.294552	0.316294	0.00747966	0.023538	0.00892276	0.150299	0.00193533	0.0276582	0.0130826	0.00378956	0.00273379	0.097968	0.00299382	0.0655483	0.0492253	0.000113842	0.106871	0.38709	0.0100864	0.332397	0.00390031	0.0122022	0.473849	0.514383	8.84726e-05	0.297601
(2e)-5-hydroxyferulic acid	S394087	S394087.r	-0.299248	-0.431579	-0.279699	-0.440602	0.135338	0.566917	-0.467669	0.46015	-0.384962	0.496241	-0.389474	0.451128	0.488722	-0.497744	-0.515789	-0.126316	-0.353383	-0.431579	0.44812	-0.422556	-0.667669	0.118797	0.6	-0.21203	-0.228571	-0.347368	0.502256	0.130827	-0.427068	0.577444
		S394087.p.value	0.19994	0.0574247	0.232348	0.0518518	0.569419	0.00914627	0.0375885	0.0412007	0.0937255	0.0260515	0.089619	0.0458833	0.028772	0.0255326	0.0199198	0.595654	0.126407	0.0574247	0.0475317	0.0634408	0.00129679	0.617892	0.00516293	0.369486	0.332397	0.133449	0.0240247	0.582473	0.060376	0.00767326
(9z)-9-cycloheptadecen-1-ol	S4516666	S4516666.r	-0.607519	-0.520301	-0.627068	-0.526316	0.452632	0.192481	-0.675188	0.148872	-0.398496	-0.124812	-0.52782	0.117293	0.445113	-0.245113	-0.47218	0.186466	-0.616541	-0.378947	-0.106767	-0.457143	-0.162406	0.461654	0.0977444	-0.203008	-0.565414	-0.694737	0.00601504	0.487218	-0.55188	0.335338
		S4516666.p.value	0.0044951	0.0186832	0.00308494	0.0171307	0.0450757	0.416206	0.00108894	0.531043	0.0818054	0.600074	0.0167591	0.622379	0.0492253	0.297601	0.0355424	0.431195	0.00378956	0.0994129	0.654142	0.0427185	0.493913	0.0404576	0.681832	0.390666	0.00937432	0.000675271	0.979921	0.029342	0.0116424	0.148357
(e)-ajoene	S4533332	S4533332.r	-0.572932	-0.518797	-0.630075	-0.639098	0.530827	0.246617	-0.733835	0.186466	-0.63609	0.0390977	-0.610526	0.129323	0.679699	-0.508271	-0.630075	0.106767	-0.675188	-0.577444	0.0345865	-0.580451	-0.368421	0.503759	0.261654	-0.221053	-0.670677	-0.732331	0.132331	0.509774	-0.583459	0.418045
		S4533332.p.value	0.00827879	0.0190884	0.00290495	0.00241658	0.0160354	0.294552	0.000230689	0.431195	0.00257111	0.870004	0.00424878	0.586853	0.000978282	0.0221248	0.00290495	0.654142	0.00108894	0.00767326	0.884902	0.00729007	0.109964	0.023538	0.265124	0.348974	0.00120997	0.000241216	0.578107	0.021669	0.00692269	0.0666216
1-(2-deoxy-5-o-phosphono-beta-d-erythro-pentofuranosyl)-1,2-dihydropyrimidine	S390164	S390164.r	-0.442105	-0.544361	-0.627068	-0.485714	0.390977	0.243609	-0.699248	0.323308	-0.509774	0.108271	-0.607519	0.275188	0.618045	-0.464662	-0.581955	0.0631579	-0.584962	-0.491729	0.159398	-0.583459	-0.320301	0.384962	0.392481	-0.225564	-0.53985	-0.697744	0.198496	0.396992	-0.580451	0.476692
		S390164.p.value	0.0509647	0.0130826	0.00308494	0.0299208	0.0882801	0.300668	0.000601642	0.16439	0.021669	0.649567	0.0044951	0.240283	0.00368142	0.0390026	0.00710444	0.791373	0.00674477	0.0276582	0.502052	0.00692269	0.168577	0.0937255	0.0869559	0.338971	0.0140136	0.000625388	0.401504	0.0830713	0.00729007	0.0335841
1-methyl-1,2,3,4-tetrahydro-卯虏-carboline-3-carboxylic acid	S66213	S66213.r	0.00601504	-0.0631579	-0.0827068	-0.21203	0.121805	0.108271	-0.0992481	0.0601504	-0.0887218	-0.00150376	0.0511278	0.0601504	0.0796992	-0.0781955	-0.0661654	-0.386466	0.0977444	-0.0345865	0.123308	0.0255639	-0.38797	0.156391	0.133835	0.0210526	0.0556391	0.0210526	0.38797	0.254135	0.00150376	0.380451
		S66213.p.value	0.979921	0.791373	0.728851	0.369486	0.608957	0.649567	0.677189	0.801113	0.709921	0.99498	0.830495	0.801113	0.738374	0.743149	0.781664	0.0923416	0.681832	0.884902	0.604509	0.914804	0.0909729	0.510257	0.573756	0.929799	0.815774	0.929799	0.0909729	0.279598	0.99498	0.097968
11-bromoundecanoic acid	S16831	S16831.r	-0.198496	-0.511278	-0.466165	-0.406015	0.293233	0.381955	-0.43609	0.300752	-0.409023	0.233083	-0.440602	0.332331	0.372932	-0.505263	-0.523308	-0.148872	-0.270677	-0.451128	0.27218	-0.47218	-0.655639	0.324812	0.406015	-0.159398	-0.160902	-0.377444	0.430075	0.35188	-0.521805	0.254135
		S16831.p.value	0.401504	0.0212206	0.0382905	0.0756894	0.209571	0.0965386	0.0545841	0.19758	0.0733409	0.322678	0.0518518	0.152259	0.105348	0.0230592	0.0178935	0.531043	0.248391	0.0458833	0.245669	0.0355424	0.00169837	0.162323	0.0756894	0.502052	0.497974	0.100873	0.058396	0.128142	0.0182849	0.279598
2-[(3s,3ar,5r,8r,8as)-3,8-dihydroxy-8-(hydroxymethyl)-3-methyl-2-oxodecahydro-5-azulenyl]-2-propanyl beta-d-glucopyranoside	S24534181	S24534181.r	-0.160902	-0.216541	-0.221053	-0.366917	0.0962406	0.666165	-0.344361	0.442105	-0.120301	0.406015	-0.273684	0.396992	0.222556	-0.32782	-0.377444	-0.159398	-0.23609	-0.261654	0.221053	-0.264662	-0.189474	0.135338	0.222556	-0.178947	0.0285714	-0.138346	0.281203	0.0917293	-0.192481	0.52782
		S24534181.p.value	0.497974	0.359146	0.348974	0.111535	0.686487	0.00134213	0.137073	0.0509647	0.613418	0.0756894	0.242966	0.0830713	0.345621	0.158244	0.100873	0.502052	0.316294	0.265124	0.348974	0.259469	0.423665	0.569419	0.345621	0.450325	0.904822	0.560787	0.229741	0.700516	0.416206	0.0167591
2-methylfuran	S10340	S10340.r	-0.266165	-0.506767	-0.273684	-0.228571	0.209023	0.0932331	-0.290226	0.315789	-0.372932	0.196992	-0.240602	0.326316	0.372932	-0.165414	-0.230075	-0.403008	-0.26015	-0.0571429	0.380451	-0.315789	-0.437594	0.171429	0.317293	-0.0165414	-0.393985	-0.318797	0.293233	0.178947	-0.47218	0.261654
		S10340.p.value	0.256671	0.0225882	0.242966	0.332397	0.376472	0.695829	0.2145	0.174994	0.105348	0.405152	0.306861	0.160275	0.105348	0.485838	0.329138	0.0780935	0.26798	0.81088	0.097968	0.174994	0.0536614	0.469886	0.172837	0.944817	0.0856465	0.170698	0.209571	0.450325	0.0355424	0.265124
2,2-bis(hydroxymethyl)propionic acid	S70865	S70865.r	-0.0616541	0.276692	0.178947	0.359398	-0.0466165	-0.433083	0.172932	-0.344361	0.318797	-0.42406	0.281203	-0.386466	-0.273684	0.488722	0.422556	0.488722	-0.037594	0.318797	-0.473684	0.33985	0.730827	-0.0646617	-0.47218	0.0511278	-0.102256	0.0661654	-0.699248	-0.0496241	0.282707	-0.249624
		S70865.p.value	0.796239	0.237619	0.450325	0.119633	0.84527	0.0564656	0.46594	0.137073	0.170698	0.0624065	0.229741	0.0923416	0.242966	0.028772	0.0634408	0.028772	0.874965	0.170698	0.03488	0.142637	0.000252151	0.786515	0.0355424	0.830495	0.667935	0.781664	0.000601642	0.835414	0.227153	0.288513
2,4-dimethyl-2-imidazoline	S92597	S92597.r	0.178947	-0.299248	-0.233083	-0.266165	-0.0842105	0.193985	-0.21203	0.159398	-0.177444	0.245113	-0.133835	0.144361	0.162406	-0.457143	-0.297744	-0.714286	-0.0781955	-0.242105	0.43609	-0.261654	-0.425564	-0.0526316	0.393985	0.0526316	-0.0180451	0.219549	0.234586	-0.0691729	-0.204511	0.288722
		S92597.p.value	0.450325	0.19994	0.322678	0.256671	0.724104	0.412504	0.369486	0.502052	0.454203	0.297601	0.573756	0.543701	0.493913	0.0427185	0.20232	0.000403253	0.743149	0.303755	0.0545841	0.265124	0.0613849	0.825581	0.0856465	0.825581	0.939809	0.352346	0.319476	0.771985	0.38709	0.216993
2949	S29962	S29962.r	0.44812	0.22406	0.227068	0.53985	-0.457143	-0.279699	0.487218	0.0135338	0.571429	0.0586466	0.390977	0.0466165	-0.476692	0.338346	0.454135	-0.0917293	0.347368	0.323308	0.0586466	0.371429	0.407519	-0.443609	-0.216541	0.282707	0.455639	0.496241	-0.207519	-0.475188	0.273684	-0.371429
		S29962.p.value	0.0475317	0.342286	0.335674	0.0140136	0.0427185	0.232348	0.029342	0.95484	0.00848909	0.805993	0.0882801	0.84527	0.0335841	0.144526	0.0442791	0.700516	0.133449	0.16439	0.805993	0.106871	0.0745082	0.0500892	0.359146	0.227153	0.0434934	0.0260515	0.379993	0.0342273	0.242966	0.106871
3-methoxytyramine	S1606	S1606.r	-0.308271	-0.645113	-0.601504	-0.348872	0.16391	0.231579	-0.487218	0.398496	-0.478195	0.302256	-0.56391	0.4	0.452632	-0.654135	-0.586466	-0.42406	-0.508271	-0.449624	0.487218	-0.682707	-0.449624	0.135338	0.610526	-0.087218	-0.457143	-0.347368	0.2	0.108271	-0.631579	0.183459
		S1606.p.value	0.186056	0.00213069	0.0050232	0.131663	0.489867	0.325899	0.029342	0.0818054	0.0329504	0.195238	0.00960697	0.0805539	0.0450757	0.0017552	0.00657062	0.0624065	0.0221248	0.0467019	0.029342	0.000909909	0.0467019	0.569419	0.00424878	0.714638	0.0427185	0.133449	0.397873	0.649567	0.00281829	0.438795
3-methylglutaric acid	BGI107	BGI107.r	-0.275188	-0.357895	-0.284211	-0.336842	0.380451	0.0330827	-0.314286	0.135338	-0.320301	0.0781955	-0.257143	0.144361	0.476692	-0.12782	-0.240602	-0.281203	-0.338346	-0.0075188	0.270677	-0.303759	-0.362406	0.377444	0.254135	0.0781955	-0.418045	-0.386466	0.338346	0.311278	-0.38797	0.154887
		BGI107.p.value	0.240283	0.121301	0.224585	0.146433	0.097968	0.889876	0.17717	0.569419	0.168577	0.743149	0.273751	0.543701	0.0335841	0.591246	0.306861	0.229741	0.144526	0.974903	0.248391	0.192914	0.116345	0.100873	0.279598	0.743149	0.0666216	0.0923416	0.144526	0.181576	0.0909729	0.514383
3-sulfolactic acid	S570835	S570835.r	-0.0496241	-0.57594	-0.451128	-0.544361	0.0150376	0.541353	-0.502256	0.401504	-0.473684	0.384962	-0.565414	0.410526	0.434586	-0.565414	-0.583459	-0.458647	-0.240602	-0.454135	0.643609	-0.578947	-0.685714	0.0105263	0.657143	0.132331	-0.162406	-0.168421	0.515789	-0.0360902	-0.529323	0.407519
		S570835.p.value	0.835414	0.00787094	0.0458833	0.0130826	0.949828	0.0136975	0.0240247	0.0793166	0.03488	0.0937255	0.00937432	0.0721872	0.0555188	0.00937432	0.00692269	0.0419543	0.306861	0.0442791	0.00219937	0.00747966	0.000845616	0.964869	0.00164309	0.578107	0.493913	0.477829	0.0199198	0.879931	0.0163941	0.0745082
3,4-dimethylbenzoic acid	MReference-2597	MReference-2597.r	-0.607519	-0.541353	-0.633083	-0.645113	0.52782	0.24812	-0.748872	0.204511	-0.654135	0.0285714	-0.618045	0.148872	0.706767	-0.512782	-0.640602	0.0330827	-0.694737	-0.55188	0.0360902	-0.598496	-0.398496	0.502256	0.27218	-0.249624	-0.705263	-0.756391	0.144361	0.509774	-0.596992	0.452632
		MReference-2597.p.value	0.0044951	0.0136975	0.00273379	0.00213069	0.0167591	0.291523	0.00014522	0.38709	0.0017552	0.904822	0.00368142	0.531043	0.000494044	0.0207797	0.00234227	0.889876	0.000675271	0.0116424	0.879931	0.00530584	0.0818054	0.0240247	0.245669	0.288513	0.000514145	0.000113842	0.543701	0.021669	0.00545199	0.0450757
4-(2-carboxy-1-azetidinyl)-n-(3-carboxy-3-hydroxypropyl)threonine	S2342314	S2342314.r	-0.126316	-0.231579	-0.193985	-0.193985	0.342857	-0.0887218	-0.165414	0.159398	-0.180451	0.114286	-0.108271	0.181955	0.338346	0.0135338	-0.0902256	-0.315789	-0.171429	0.121805	0.371429	-0.133835	-0.261654	0.332331	0.267669	0.207519	-0.246617	-0.233083	0.449624	0.288722	-0.230075	0.0842105
		S2342314.p.value	0.595654	0.325899	0.412504	0.412504	0.13891	0.709921	0.485838	0.502052	0.446465	0.631392	0.649567	0.442621	0.144526	0.95484	0.705213	0.174994	0.469886	0.608957	0.106871	0.573756	0.265124	0.152259	0.253892	0.379993	0.294552	0.322678	0.0467019	0.216993	0.329138	0.724104
4,4'-methylenediphenylene diisocyanate	S7289	S7289.r	-0.115789	-0.554887	-0.291729	-0.369925	0.0887218	0.691729	-0.4	0.524812	-0.455639	0.618045	-0.484211	0.542857	0.348872	-0.574436	-0.578947	-0.147368	-0.257143	-0.485714	0.574436	-0.506767	-0.694737	0.0736842	0.609023	-0.178947	-0.0917293	-0.228571	0.559398	0.0255639	-0.556391	0.251128
		S7289.p.value	0.626879	0.0111035	0.212026	0.10841	0.709921	0.000728485	0.0805539	0.0175087	0.0434934	0.00368142	0.0305085	0.0133872	0.131663	0.00807276	0.00747966	0.535247	0.273751	0.0299208	0.00807276	0.0225882	0.000675271	0.757529	0.00437051	0.450325	0.700516	0.332397	0.0103333	0.914804	0.0108418	0.285522
5-valerolactone	BGI138	BGI138.r	-0.560902	-0.703759	-0.520301	-0.35188	0.422556	0.228571	-0.545865	0.333835	-0.487218	0.159398	-0.569925	0.353383	0.446617	-0.383459	-0.524812	0.00150376	-0.6	-0.321805	0.266165	-0.618045	-0.41203	0.403008	0.431579	-0.308271	-0.607519	-0.663158	0.264662	0.38797	-0.760902	-0.0496241
		BGI138.p.value	0.0100864	0.000534935	0.0186832	0.128142	0.0634408	0.332397	0.0127836	0.150299	0.029342	0.502052	0.00870372	0.126407	0.0483728	0.0951244	0.0175087	0.99498	0.00516293	0.166474	0.256671	0.00368142	0.0710472	0.0780935	0.0574247	0.186056	0.0044951	0.00143681	0.259469	0.0909729	9.79655e-05	0.835414
5,4'-dihydroxy-3,3'-dimethoxy-6,7-methylenedioxyflavone	S21375136	S21375136.r	-0.0706767	-0.242105	-0.210526	-0.365414	-0.00451128	0.281203	-0.281203	0.303759	-0.115789	0.433083	-0.132331	0.261654	0.252632	-0.368421	-0.27218	-0.133835	-0.240602	-0.360902	0.371429	-0.207519	-0.296241	-0.0120301	0.291729	-0.00451128	-0.102256	-0.0345865	0.196992	-0.0225564	-0.242105	0.360902
		S21375136.p.value	0.767158	0.303755	0.37297	0.113122	0.98494	0.229741	0.229741	0.192914	0.626879	0.0564656	0.578107	0.265124	0.28255	0.109964	0.245669	0.573756	0.306861	0.11798	0.106871	0.379993	0.204718	0.959853	0.212026	0.98494	0.667935	0.884902	0.405152	0.924798	0.303755	0.11798
6721	S54721	S54721.r	-0.568421	-0.669173	-0.36391	-0.198496	0.21203	0.37594	-0.366917	0.6	-0.443609	0.532331	-0.490226	0.642105	0.396992	-0.479699	-0.494737	-0.00902256	-0.565414	-0.360902	0.473684	-0.593985	-0.455639	0.129323	0.515789	-0.297744	-0.488722	-0.517293	0.213534	0.108271	-0.705263	-0.075188
		S54721.p.value	0.00892276	0.00125275	0.114725	0.401504	0.369486	0.102349	0.111535	0.00516293	0.0500892	0.0156831	0.0282108	0.00226988	0.0830713	0.0323261	0.0265786	0.969885	0.00937432	0.11798	0.03488	0.00575425	0.0434934	0.586853	0.0199198	0.20232	0.028772	0.0195005	0.366021	0.649567	0.000514145	0.752727
7042400	S83423	S83423.r	-0.46015	-0.335338	-0.548872	-0.63609	0.502256	0.106767	-0.669173	-0.0120301	-0.484211	-0.148872	-0.496241	-0.0721805	0.619549	-0.384962	-0.535338	0.0345865	-0.58797	-0.485714	-0.118797	-0.428571	-0.243609	0.503759	0.111278	-0.169925	-0.578947	-0.616541	0.0962406	0.500752	-0.392481	0.371429
		S83423.p.value	0.0412007	0.148357	0.0122022	0.00257111	0.0240247	0.654142	0.00125275	0.959853	0.0305085	0.531043	0.0260515	0.762339	0.00357585	0.0937255	0.0149971	0.884902	0.00640017	0.0299208	0.617892	0.0593798	0.300668	0.023538	0.640455	0.473849	0.00747966	0.00378956	0.686487	0.0245193	0.0869559	0.106871
Acetylcadaverine	S164295	S164295.r	-0.285714	-0.720301	-0.679699	-0.574436	0.24812	0.341353	-0.661654	0.439098	-0.538346	0.309774	-0.553383	0.409023	0.523308	-0.607519	-0.643609	-0.458647	-0.517293	-0.562406	0.372932	-0.589474	-0.491729	0.240602	0.365414	-0.129323	-0.421053	-0.393985	0.228571	0.228571	-0.669173	0.490226
		S164295.p.value	0.222035	0.000341233	0.000978282	0.00807276	0.291523	0.140765	0.00148622	0.0527507	0.0143355	0.183806	0.0113704	0.0733409	0.0178935	0.0044951	0.00219937	0.0419543	0.0195005	0.0098443	0.105348	0.00623337	0.0276582	0.306861	0.113122	0.586853	0.0644881	0.0856465	0.332397	0.332397	0.00125275	0.0282108
Bensulide [wssa]	S12397	S12397.r	-0.369925	-0.451128	-0.254135	-0.294737	0.279699	0.0466165	-0.333835	0.242105	-0.390977	0.159398	-0.279699	0.255639	0.481203	-0.166917	-0.261654	-0.275188	-0.393985	-0.0345865	0.32782	-0.348872	-0.428571	0.246617	0.308271	-0.0285714	-0.509774	-0.434586	0.309774	0.2	-0.467669	0.135338
		S12397.p.value	0.10841	0.0458833	0.279598	0.207135	0.232348	0.84527	0.150299	0.303755	0.0882801	0.502052	0.232348	0.276664	0.031711	0.481825	0.265124	0.240283	0.0856465	0.884902	0.158244	0.131663	0.0593798	0.294552	0.186056	0.904822	0.021669	0.0555188	0.183806	0.397873	0.0375885	0.569419
Bethanidine	S2278	S2278.r	-0.406015	-0.4	-0.281203	-0.290226	0.177444	0.344361	-0.33985	0.186466	-0.369925	0.23609	-0.245113	0.178947	0.26015	-0.305263	-0.366917	-0.0842105	-0.403008	-0.312782	0.0796992	-0.240602	-0.434586	0.145865	0.21203	-0.230075	-0.332331	-0.275188	0.189474	0.142857	-0.389474	0.323308
		S2278.p.value	0.0756894	0.0805539	0.229741	0.2145	0.454203	0.137073	0.142637	0.431195	0.10841	0.316294	0.297601	0.450325	0.26798	0.190609	0.111535	0.724104	0.0780935	0.179364	0.738374	0.306861	0.0555188	0.539466	0.369486	0.329138	0.152259	0.240283	0.423665	0.54795	0.089619	0.16439
Boschnaloside	S137353	S137353.r	-0.275188	-0.372932	-0.321805	-0.377444	0.38797	0.0541353	-0.37594	0.117293	-0.341353	0.0406015	-0.300752	0.115789	0.484211	-0.156391	-0.276692	-0.243609	-0.353383	-0.0451128	0.257143	-0.33985	-0.357895	0.395489	0.287218	0.0541353	-0.433083	-0.410526	0.335338	0.338346	-0.403008	0.2
		S137353.p.value	0.240283	0.105348	0.166474	0.100873	0.0909729	0.820675	0.102349	0.622379	0.140765	0.865047	0.19758	0.626879	0.0305085	0.510257	0.237619	0.300668	0.126407	0.850206	0.273751	0.142637	0.121301	0.0843516	0.219504	0.820675	0.0564656	0.0721872	0.148357	0.144526	0.0780935	0.397873
Brexpiprazole	S10152155	S10152155.r	-0.642105	-0.78797	-0.833083	-0.607519	0.601504	0.464662	-0.834586	0.348872	-0.753383	0.0977444	-0.866165	0.323308	0.700752	-0.601504	-0.795489	0.0240602	-0.81203	-0.621053	0.190977	-0.803008	-0.418045	0.568421	0.419549	-0.162406	-0.720301	-0.81203	0.181955	0.526316	-0.822556	0.254135
		S10152155.p.value	0.00226988	3.69941e-05	5.12385e-06	0.0044951	0.0050232	0.0390026	4.75061e-06	0.131663	0.000125612	0.681832	7.96826e-07	0.16439	0.000578664	0.0050232	2.75342e-05	0.9198	1.37517e-05	0.00347281	0.419927	2.02433e-05	0.0666216	0.00892276	0.0655483	0.493913	0.000341233	1.37517e-05	0.442621	0.0171307	8.52918e-06	0.279598
Bryotoxin a	S390424	S390424.r	-0.228571	-0.257143	-0.270677	-0.357895	0.398496	-0.0135338	-0.329323	0.0255639	-0.279699	-0.0345865	-0.249624	0.0240602	0.47218	-0.145865	-0.257143	-0.315789	-0.320301	0.0120301	0.189474	-0.291729	-0.33985	0.430075	0.270677	0.0135338	-0.395489	-0.378947	0.410526	0.359398	-0.302256	0.142857
		S390424.p.value	0.332397	0.273751	0.248391	0.121301	0.0818054	0.95484	0.156231	0.914804	0.232348	0.884902	0.288513	0.9198	0.0355424	0.539466	0.273751	0.174994	0.168577	0.959853	0.423665	0.212026	0.142637	0.058396	0.248391	0.95484	0.0843516	0.0994129	0.0721872	0.119633	0.195238	0.54795
Capuride	S201505	S201505.r	-0.296241	-0.493233	-0.336842	-0.243609	0.138346	0.0977444	-0.303759	0.242105	-0.172932	0.184962	-0.186466	0.258647	0.362406	-0.0631579	-0.198496	-0.190977	-0.377444	-0.183459	0.136842	-0.169925	-0.269173	0.0962406	0.00451128	0.0496241	-0.321805	-0.293233	-0.0360902	0.0721805	-0.454135	0.305263
		S201505.p.value	0.204718	0.0271142	0.146433	0.300668	0.560787	0.681832	0.192914	0.303755	0.46594	0.434986	0.431195	0.270856	0.116345	0.791373	0.401504	0.419927	0.100873	0.438795	0.565096	0.473849	0.251131	0.686487	0.98494	0.835414	0.166474	0.209571	0.879931	0.762339	0.0442791	0.190609
Chitobiose	S388637	S388637.r	0.166917	0.485714	0.642105	0.499248	-0.434586	-0.374436	0.524812	-0.0706767	0.63609	0.0075188	0.643609	-0.0781955	-0.560902	0.601504	0.669173	0.580451	0.431579	0.290226	-0.178947	0.651128	0.568421	-0.502256	-0.4	-0.0451128	0.341353	0.37594	-0.413534	-0.345865	0.490226	-0.296241
		S388637.p.value	0.481825	0.0299208	0.00226988	0.0250219	0.0555188	0.103841	0.0175087	0.767158	0.00257111	0.974903	0.00219937	0.743149	0.0100864	0.0050232	0.00125275	0.00729007	0.0574247	0.2145	0.450325	0.00187364	0.00892276	0.0240247	0.0805539	0.850206	0.140765	0.102349	0.0699207	0.135252	0.0282108	0.204718
D-glucose 6-phosphate	BGI16	BGI16.r	0.255639	0.523308	0.569925	0.53985	-0.413534	-0.514286	0.578947	-0.47218	0.621053	-0.502256	0.729323	-0.464662	-0.627068	0.781955	0.810526	0.257143	0.466165	0.595489	-0.572932	0.748872	0.584962	-0.396992	-0.801504	0.207519	0.333835	0.497744	-0.709774	-0.314286	0.595489	-0.270677
		BGI16.p.value	0.276664	0.0178935	0.00870372	0.0140136	0.0699207	0.0203461	0.00747966	0.0355424	0.00347281	0.0240247	0.000263507	0.0390026	0.00308494	4.64678e-05	1.46876e-05	0.273751	0.0382905	0.00560144	0.00827879	0.00014522	0.00674477	0.0830713	2.15499e-05	0.379993	0.150299	0.0255326	0.000455839	0.17717	0.00560144	0.248391
Dihydroxyindole	S102690	S102690.r	-0.664662	-0.654135	-0.511278	-0.386466	0.201504	0.596992	-0.578947	0.598496	-0.520301	0.437594	-0.560902	0.562406	0.404511	-0.490226	-0.57594	0.0571429	-0.615038	-0.559398	0.284211	-0.548872	-0.323308	0.105263	0.409023	-0.303759	-0.506767	-0.529323	0.0586466	0.157895	-0.627068	0.491729
		S102690.p.value	0.00138879	0.0017552	0.0212206	0.0923416	0.394261	0.00545199	0.00747966	0.00530584	0.0186832	0.0536614	0.0100864	0.0098443	0.0768844	0.0282108	0.00787094	0.81088	0.00390031	0.0103333	0.224585	0.0122022	0.16439	0.658728	0.0733409	0.192914	0.0225882	0.0163941	0.805993	0.506147	0.00308494	0.0276582
Dl-stachydrine	MReference-837	MReference-837.r	0.542857	0.544361	0.515789	0.593985	-0.473684	-0.350376	0.646617	-0.240602	0.745865	-0.0631579	0.658647	-0.219549	-0.762406	0.583459	0.688722	0.332331	0.642105	0.35188	-0.0691729	0.705263	0.565414	-0.485714	-0.269173	0.320301	0.67218	0.732331	-0.282707	-0.383459	0.607519	-0.321805
		MReference-837.p.value	0.0133872	0.0130826	0.0199198	0.00575425	0.03488	0.129894	0.00206382	0.306861	0.000159702	0.791373	0.00158933	0.352346	9.31151e-05	0.00692269	0.000785205	0.152259	0.00226988	0.128142	0.771985	0.000514145	0.00937432	0.0299208	0.251131	0.168577	0.00116843	0.000241216	0.227153	0.0951244	0.0044951	0.166474
Eglumetad	S184747	S184747.r	0.678195	0.273684	0.142857	0.13985	-0.664662	-0.0345865	0.246617	-0.160902	0.469173	-0.0225564	0.201504	-0.160902	-0.463158	0.0315789	0.21203	-0.15188	0.499248	0.0541353	0.157895	0.189474	0.129323	-0.574436	0.117293	0.330827	0.622556	0.657143	-0.00902256	-0.583459	0.332331	0.0345865
		S184747.p.value	0.00101406	0.242966	0.54795	0.556494	0.00138879	0.884902	0.294552	0.497974	0.0368966	0.924798	0.394261	0.497974	0.039725	0.894854	0.369486	0.522682	0.0250219	0.820675	0.506147	0.423665	0.586853	0.00807276	0.622379	0.154236	0.00337224	0.00164309	0.969885	0.00692269	0.152259	0.884902
Ej4025000	S12954	S12954.r	-0.409023	-0.798496	-0.690226	-0.524812	0.362406	0.443609	-0.658647	0.56391	-0.615038	0.431579	-0.685714	0.55188	0.712782	-0.687218	-0.736842	-0.475188	-0.61203	-0.544361	0.487218	-0.760902	-0.596992	0.333835	0.572932	-0.204511	-0.533835	-0.581955	0.345865	0.287218	-0.798496	0.479699
		S12954.p.value	0.0733409	2.43836e-05	0.000756395	0.0175087	0.116345	0.0500892	0.00158933	0.00960697	0.00390031	0.0574247	0.000845616	0.0116424	0.000420175	0.000814937	0.000210808	0.0342273	0.00412988	0.0130826	0.029342	9.79655e-05	0.00545199	0.150299	0.00827879	0.38709	0.015337	0.00710444	0.135252	0.219504	2.43836e-05	0.0323261
Fg7175000	S5816	S5816.r	-0.437594	-0.581955	-0.688722	-0.657143	0.37594	0.360902	-0.827068	0.384962	-0.703759	0.178947	-0.741353	0.305263	0.678195	-0.687218	-0.765414	-0.112782	-0.639098	-0.645113	0.243609	-0.723308	-0.362406	0.360902	0.47218	-0.296241	-0.601504	-0.669173	0.261654	0.353383	-0.603008	0.538346
		S5816.p.value	0.0536614	0.00710444	0.000785205	0.00164309	0.102349	0.11798	6.88422e-06	0.0937255	0.000534935	0.450325	0.000183739	0.190609	0.00101406	0.000814937	8.40305e-05	0.635917	0.00241658	0.00213069	0.300668	0.000313403	0.116345	0.11798	0.0355424	0.204718	0.0050232	0.00125275	0.265124	0.126407	0.00488661	0.0143355
Frangulin b	S391087	S391087.r	-0.0691729	-0.126316	-0.0421053	-0.219549	-0.0270677	0.404511	-0.0721805	0.165414	-0.0616541	0.315789	-0.0225564	0.198496	0.216541	-0.215038	-0.156391	-0.195489	-0.132331	-0.108271	0.201504	-0.0721805	-0.559398	0.00451128	0.156391	0.114286	0.0616541	0.0105263	0.300752	-0.0601504	-0.118797	0.267669
		S391087.p.value	0.771985	0.595654	0.860095	0.352346	0.909812	0.0768844	0.762339	0.485838	0.796239	0.174994	0.924798	0.401504	0.359146	0.362574	0.510257	0.408819	0.578107	0.649567	0.394261	0.762339	0.0103333	0.98494	0.510257	0.631392	0.796239	0.964869	0.19758	0.801113	0.617892	0.253892
Furaneol	S18218	S18218.r	-0.288722	-0.389474	-0.312782	-0.362406	0.4	0.0887218	-0.359398	0.150376	-0.359398	0.0902256	-0.315789	0.159398	0.521805	-0.172932	-0.296241	-0.269173	-0.371429	-0.0451128	0.287218	-0.354887	-0.407519	0.4	0.308271	0.0571429	-0.43609	-0.427068	0.374436	0.326316	-0.42406	0.174436
		S18218.p.value	0.216993	0.089619	0.179364	0.116345	0.0805539	0.709921	0.119633	0.526855	0.119633	0.705213	0.174994	0.502052	0.0182849	0.46594	0.204718	0.251131	0.106871	0.850206	0.219504	0.124688	0.0745082	0.0805539	0.186056	0.81088	0.0545841	0.060376	0.103841	0.160275	0.0624065	0.462011
Furathiazole	S10299	S10299.r	-0.603008	-0.649624	-0.646617	-0.676692	0.55188	0.315789	-0.792481	0.23609	-0.718797	0.087218	-0.675188	0.206015	0.818045	-0.593985	-0.723308	-0.120301	-0.789474	-0.565414	0.162406	-0.669173	-0.604511	0.530827	0.366917	-0.216541	-0.757895	-0.762406	0.270677	0.493233	-0.691729	0.318797
		S10299.p.value	0.00488661	0.00193533	0.00206382	0.00105094	0.0116424	0.174994	3.10309e-05	0.316294	0.000355919	0.714638	0.00108894	0.383533	1.05055e-05	0.00575425	0.000313403	0.613418	3.4905e-05	0.00937432	0.493913	0.00125275	0.0047531	0.0160354	0.111535	0.359146	0.000108321	9.31151e-05	0.248391	0.0271142	0.000728485	0.170698
Glu-met	S4932367	S4932367.r	-0.53985	-0.374436	-0.0526316	0.121805	0.296241	0.282707	-0.117293	0.544361	-0.204511	0.454135	-0.12782	0.58797	0.434586	-0.103759	-0.18797	0.0210526	-0.473684	0.0180451	0.0796992	-0.196992	-0.308271	0.245113	0.0586466	-0.430075	-0.348872	-0.556391	0.100752	0.195489	-0.4	0.0992481
		S4932367.p.value	0.0140136	0.103841	0.825581	0.608957	0.204718	0.227153	0.622379	0.0130826	0.38709	0.0442791	0.591246	0.00640017	0.0555188	0.663326	0.427421	0.929799	0.03488	0.939809	0.738374	0.405152	0.186056	0.297601	0.805993	0.058396	0.131663	0.0108418	0.672556	0.408819	0.0805539	0.677189
Glycitin	S163248	S163248.r	-0.276692	-0.345865	-0.321805	-0.407519	0.218045	0.640602	-0.406015	0.4	-0.369925	0.416541	-0.365414	0.380451	0.392481	-0.410526	-0.46015	-0.0285714	-0.321805	-0.305263	0.17594	-0.372932	-0.458647	0.249624	0.270677	-0.172932	-0.117293	-0.350376	0.312782	0.184962	-0.360902	0.640602
		S163248.p.value	0.237619	0.135252	0.166474	0.0745082	0.355736	0.00234227	0.0756894	0.0805539	0.10841	0.067708	0.113122	0.097968	0.0869559	0.0721872	0.0412007	0.904822	0.166474	0.190609	0.458099	0.105348	0.0419543	0.288513	0.248391	0.46594	0.622379	0.129894	0.179364	0.434986	0.11798	0.00234227
Indole-3-acetic acid	BGI323	BGI323.r	-0.407519	-0.616541	-0.73985	-0.694737	0.443609	0.311278	-0.8	0.108271	-0.765414	-0.0661654	-0.778947	0.0541353	0.663158	-0.681203	-0.753383	-0.0781955	-0.666165	-0.557895	0.0421053	-0.790977	-0.479699	0.491729	0.300752	-0.2	-0.654135	-0.703759	0.18797	0.398496	-0.699248	0.267669
		BGI323.p.value	0.0745082	0.00378956	0.00019241	0.000675271	0.0500892	0.181576	2.29289e-05	0.649567	8.40305e-05	0.781664	5.19428e-05	0.820675	0.00143681	0.000943573	0.000125612	0.743149	0.00134213	0.010585	0.860095	3.29187e-05	0.0323261	0.0276582	0.19758	0.397873	0.0017552	0.000534935	0.427421	0.0818054	0.000601642	0.253892
Indole-3-carbidol	S3581	S3581.r	-0.499248	-0.556391	-0.566917	-0.451128	0.445113	0.22406	-0.621053	0.395489	-0.43609	0.216541	-0.533835	0.381955	0.58797	-0.38797	-0.559398	0.0556391	-0.616541	-0.409023	0.0781955	-0.511278	-0.279699	0.44812	0.183459	-0.347368	-0.491729	-0.736842	0.198496	0.406015	-0.613534	0.306767
		S3581.p.value	0.0250219	0.0108418	0.00914627	0.0458833	0.0492253	0.342286	0.00347281	0.0843516	0.0545841	0.359146	0.015337	0.0965386	0.00640017	0.0909729	0.0103333	0.815774	0.00378956	0.0733409	0.743149	0.0212206	0.232348	0.0475317	0.438795	0.133449	0.0276582	0.000210808	0.401504	0.0756894	0.00401373	0.188323
Istamycin c1	S30791521	S30791521.r	0.359398	0.37594	0.445113	0.288722	-0.512782	-0.0887218	0.512782	-0.174436	0.237594	0.171429	0.315789	-0.136842	-0.584962	0.145865	0.326316	0.368421	0.478195	0.0601504	0.081203	0.320301	0.189474	-0.572932	-0.0736842	0.249624	0.454135	0.58797	-0.142857	-0.577444	0.348872	-0.47218
		S30791521.p.value	0.119633	0.102349	0.0492253	0.216993	0.0207797	0.709921	0.0207797	0.462011	0.313131	0.469886	0.174994	0.565096	0.00674477	0.539466	0.160275	0.109964	0.0329504	0.801113	0.733608	0.168577	0.423665	0.00827879	0.757529	0.288513	0.0442791	0.00640017	0.54795	0.00767326	0.131663	0.0355424
Merimepodib	S135060	S135060.r	-0.114286	-0.0721805	-0.0496241	-0.234586	0.181955	0.569925	-0.133835	0.168421	-0.166917	0.317293	-0.142857	0.192481	0.254135	-0.237594	-0.266165	-0.0721805	-0.147368	-0.0947368	0.135338	-0.136842	-0.427068	0.216541	0.206015	0.0150376	0.087218	-0.0631579	0.300752	0.126316	-0.0646617	0.37594
		S135060.p.value	0.631392	0.762339	0.835414	0.319476	0.442621	0.00870372	0.573756	0.477829	0.481825	0.172837	0.54795	0.416206	0.279598	0.313131	0.256671	0.762339	0.535247	0.691153	0.569419	0.565096	0.060376	0.359146	0.383533	0.949828	0.714638	0.791373	0.19758	0.595654	0.786515	0.102349
Metformin	S3949	S3949.r	-0.329323	-0.544361	-0.407519	-0.33985	0.568421	0.320301	-0.395489	0.451128	-0.530827	0.469173	-0.384962	0.476692	0.554887	-0.410526	-0.514286	-0.333835	-0.416541	-0.317293	0.446617	-0.4	-0.559398	0.515789	0.433083	-0.144361	-0.348872	-0.434586	0.545865	0.482707	-0.535338	0.258647
		S3949.p.value	0.156231	0.0130826	0.0745082	0.142637	0.00892276	0.168577	0.0843516	0.0458833	0.0160354	0.0368966	0.0937255	0.0335841	0.0111035	0.0721872	0.0203461	0.150299	0.067708	0.172837	0.0483728	0.0805539	0.0103333	0.0199198	0.0564656	0.543701	0.131663	0.0555188	0.0127836	0.0311052	0.0149971	0.270856
N-(2,4-dimethylphenyl)formamide	MReference-3032	MReference-3032.r	-0.613534	-0.717293	-0.581955	-0.357895	0.270677	0.360902	-0.615038	0.467669	-0.619549	0.324812	-0.708271	0.463158	0.493233	-0.593985	-0.664662	0.075188	-0.664662	-0.449624	0.296241	-0.77594	-0.37594	0.231579	0.574436	-0.409023	-0.630075	-0.702256	0.144361	0.192481	-0.77594	0.219549
		MReference-3032.p.value	0.00401373	0.000371141	0.00710444	0.121301	0.248391	0.11798	0.00390031	0.0375885	0.00357585	0.162323	0.000474615	0.039725	0.0271142	0.00575425	0.00138879	0.752727	0.00138879	0.0467019	0.204718	5.79653e-05	0.102349	0.325899	0.00807276	0.0733409	0.00290495	0.000556435	0.543701	0.416206	5.79653e-05	0.352346
N-acetyldopamine	MReference-401	MReference-401.r	-0.595489	-0.675188	-0.524812	-0.303759	0.254135	0.335338	-0.553383	0.427068	-0.547368	0.284211	-0.64812	0.425564	0.46015	-0.548872	-0.596992	0.0631579	-0.633083	-0.384962	0.282707	-0.741353	-0.354887	0.221053	0.560902	-0.386466	-0.61203	-0.655639	0.0992481	0.189474	-0.733835	0.172932
		MReference-401.p.value	0.00560144	0.00108894	0.0175087	0.192914	0.279598	0.148357	0.0113704	0.060376	0.0124902	0.224585	0.00199871	0.0613849	0.0412007	0.0122022	0.00545199	0.791373	0.00273379	0.0937255	0.227153	0.000183739	0.124688	0.348974	0.0100864	0.0923416	0.00412988	0.00169837	0.677189	0.423665	0.000230689	0.46594
N-acetylvaline	S198159	S198159.r	0.365414	0.26015	0.320301	0.416541	-0.35188	-0.13985	0.430075	-0.218045	0.532331	-0.0857143	0.368421	-0.172932	-0.6	0.37594	0.430075	0.269173	0.386466	0.251128	-0.0390977	0.38797	0.369925	-0.338346	-0.16391	0.251128	0.469173	0.550376	-0.306767	-0.309774	0.308271	-0.442105
		S198159.p.value	0.113122	0.26798	0.168577	0.067708	0.128142	0.556494	0.058396	0.355736	0.0156831	0.719366	0.109964	0.46594	0.00516293	0.102349	0.058396	0.251131	0.0923416	0.285522	0.870004	0.0909729	0.10841	0.144526	0.489867	0.285522	0.0368966	0.0119196	0.188323	0.183806	0.186056	0.0509647
N,n-dimethylarginine	S110375	S110375.r	-0.494737	-0.533835	-0.466165	-0.583459	0.348872	0.255639	-0.512782	0.178947	-0.625564	0.209023	-0.443609	0.169925	0.466165	-0.497744	-0.550376	-0.240602	-0.458647	-0.500752	0.290226	-0.469173	-0.58797	0.273684	0.440602	-0.111278	-0.541353	-0.384962	0.299248	0.314286	-0.535338	0.377444
		S110375.p.value	0.0265786	0.015337	0.0382905	0.00692269	0.131663	0.276664	0.0207797	0.450325	0.00317835	0.376472	0.0500892	0.473849	0.0382905	0.0255326	0.0119196	0.306861	0.0419543	0.0245193	0.2145	0.0368966	0.00640017	0.242966	0.0518518	0.640455	0.0136975	0.0937255	0.19994	0.17717	0.0149971	0.100873
Netilmicin	S20152952	S20152952.r	0.403008	0.434586	0.46015	0.333835	-0.544361	-0.0917293	0.535338	-0.192481	0.308271	0.111278	0.348872	-0.165414	-0.603008	0.213534	0.384962	0.344361	0.500752	0.12782	0.0360902	0.369925	0.276692	-0.592481	-0.132331	0.306767	0.494737	0.622556	-0.190977	-0.604511	0.422556	-0.428571
		S20152952.p.value	0.0780935	0.0555188	0.0412007	0.150299	0.0130826	0.700516	0.0149971	0.416206	0.186056	0.640455	0.131663	0.485838	0.00488661	0.366021	0.0937255	0.137073	0.0245193	0.591246	0.879931	0.10841	0.237619	0.00591047	0.578107	0.188323	0.0265786	0.00337224	0.419927	0.0047531	0.0634408	0.0593798
Nialamide	S4317	S4317.r	-0.234586	-0.312782	-0.261654	-0.329323	0.372932	0.00451128	-0.308271	0.102256	-0.276692	0.0466165	-0.23609	0.106767	0.464662	-0.105263	-0.221053	-0.270677	-0.309774	0.0075188	0.257143	-0.276692	-0.329323	0.378947	0.258647	0.0736842	-0.389474	-0.366917	0.350376	0.317293	-0.344361	0.157895
		S4317.p.value	0.319476	0.179364	0.265124	0.156231	0.105348	0.98494	0.186056	0.667935	0.237619	0.84527	0.316294	0.654142	0.0390026	0.658728	0.348974	0.248391	0.183806	0.974903	0.273751	0.237619	0.156231	0.0994129	0.270856	0.757529	0.089619	0.111535	0.129894	0.172837	0.137073	0.506147
Nodakenin	S65952	S65952.r	-0.359398	-0.075188	-0.0210526	-0.153383	0.17594	0.216541	-0.133835	0.075188	-0.0917293	0.118797	0.0917293	0.0631579	0.273684	0.00150376	-0.0736842	-0.112782	-0.323308	-0.00601504	-0.227068	0.100752	-0.204511	0.169925	-0.246617	-0.150376	-0.193985	-0.171429	-0.0947368	0.138346	-0.0345865	0.467669
		S65952.p.value	0.119633	0.752727	0.929799	0.518524	0.458099	0.359146	0.573756	0.752727	0.700516	0.617892	0.700516	0.791373	0.242966	0.99498	0.757529	0.635917	0.16439	0.979921	0.335674	0.672556	0.38709	0.473849	0.294552	0.526855	0.412504	0.469886	0.691153	0.560787	0.884902	0.0375885
O-[2-(acetylamino)-2-deoxy-3-o-卯虏-d-galactopyranosyl-卯虏-d-galactopyranosyl]-l-serine	S389407	S389407.r	0.162406	0.478195	0.634586	0.491729	-0.4	-0.380451	0.520301	-0.0932331	0.618045	-0.0150376	0.642105	-0.100752	-0.547368	0.603008	0.670677	0.581955	0.422556	0.285714	-0.181955	0.649624	0.557895	-0.470677	-0.407519	-0.0195489	0.321805	0.374436	-0.427068	-0.311278	0.484211	-0.314286
		S389407.p.value	0.493913	0.0329504	0.00265141	0.0276582	0.0805539	0.097968	0.0186832	0.695829	0.00368142	0.949828	0.00226988	0.672556	0.0124902	0.00488661	0.00120997	0.00710444	0.0634408	0.222035	0.442621	0.00193533	0.010585	0.0362146	0.0745082	0.934803	0.166474	0.103841	0.060376	0.181576	0.0305085	0.17717
O,o'-bis(trimethylsilyl)uracil	S74575	S74575.r	0.366917	0.718797	0.451128	0.500752	-0.00150376	-0.658647	0.56391	-0.457143	0.682707	-0.383459	0.67218	-0.463158	-0.509774	0.615038	0.651128	0.178947	0.473684	0.508271	-0.371429	0.696241	0.735338	0.0270677	-0.434586	0.138346	0.416541	0.458647	-0.251128	0.108271	0.726316	-0.333835
		S74575.p.value	0.111535	0.000355919	0.0458833	0.0245193	0.99498	0.00158933	0.00960697	0.0427185	0.000909909	0.0951244	0.00116843	0.039725	0.021669	0.00390031	0.00187364	0.450325	0.03488	0.0221248	0.106871	0.000649924	0.000220557	0.909812	0.0555188	0.560787	0.067708	0.0419543	0.285522	0.649567	0.000287533	0.150299
Pantothenic acid	BGI462	BGI462.r	-0.458647	-0.595489	-0.705263	-0.580451	0.55188	0.401504	-0.762406	0.297744	-0.598496	0.0992481	-0.720301	0.26015	0.772932	-0.610526	-0.726316	-0.166917	-0.696241	-0.529323	0.206015	-0.712782	-0.416541	0.556391	0.457143	-0.148872	-0.580451	-0.673684	0.18797	0.515789	-0.607519	0.47218
		BGI462.p.value	0.0419543	0.00560144	0.000514145	0.00729007	0.0116424	0.0793166	9.31151e-05	0.20232	0.00530584	0.677189	0.000341233	0.26798	6.45802e-05	0.00424878	0.000287533	0.481825	0.000649924	0.0163941	0.383533	0.000420175	0.067708	0.0108418	0.0427185	0.531043	0.00729007	0.0011281	0.427421	0.0199198	0.0044951	0.0355424
Purine	MReference-566	MReference-566.r	-0.216541	-0.345865	-0.378947	-0.422556	0.180451	0.27218	-0.384962	-0.0661654	-0.393985	-0.0857143	-0.311278	-0.0511278	0.22406	-0.353383	-0.366917	-0.0827068	-0.17594	-0.326316	0.0466165	-0.326316	-0.571429	0.21203	0.315789	0.0105263	-0.186466	-0.192481	0.13985	0.279699	-0.311278	0.463158
		MReference-566.p.value	0.359146	0.135252	0.0994129	0.0634408	0.446465	0.245669	0.0937255	0.781664	0.0856465	0.719366	0.181576	0.830495	0.342286	0.126407	0.111535	0.728851	0.458099	0.160275	0.84527	0.160275	0.00848909	0.369486	0.174994	0.964869	0.431195	0.416206	0.556494	0.232348	0.181576	0.039725
Pyridoxal	S1021	S1021.r	-0.581955	-0.657143	-0.479699	-0.371429	0.168421	0.583459	-0.545865	0.548872	-0.577444	0.467669	-0.583459	0.532331	0.395489	-0.521805	-0.601504	0.0571429	-0.542857	-0.581955	0.366917	-0.559398	-0.442105	0.0631579	0.532331	-0.266165	-0.466165	-0.484211	0.183459	0.106767	-0.637594	0.434586
		S1021.p.value	0.00710444	0.00164309	0.0323261	0.106871	0.477829	0.00692269	0.0127836	0.0122022	0.00767326	0.0375885	0.00692269	0.0156831	0.0843516	0.0182849	0.0050232	0.81088	0.0133872	0.00710444	0.111535	0.0103333	0.0509647	0.791373	0.0156831	0.256671	0.0382905	0.0305085	0.438795	0.654142	0.00249284	0.0555188
Pyrogallol	S13835557	S13835557.r	0.469173	0.55188	0.38797	0.505263	-0.422556	-0.290226	0.601504	-0.306767	0.581955	-0.233083	0.514286	-0.282707	-0.577444	0.559398	0.61203	0.154887	0.526316	0.433083	-0.302256	0.603008	0.544361	-0.406015	-0.535338	0.454135	0.581955	0.578947	-0.372932	-0.427068	0.595489	-0.257143
		S13835557.p.value	0.0368966	0.0116424	0.0909729	0.0230592	0.0634408	0.2145	0.0050232	0.188323	0.00710444	0.322678	0.0203461	0.227153	0.00767326	0.0103333	0.00412988	0.514383	0.0171307	0.0564656	0.195238	0.00488661	0.0130826	0.0756894	0.0149971	0.0442791	0.00710444	0.00747966	0.105348	0.060376	0.00560144	0.273751
Quinoline	MReference-8753	MReference-8753.r	-0.437594	-0.386466	-0.487218	-0.6	0.526316	0.288722	-0.545865	0.13985	-0.616541	0.13985	-0.536842	0.123308	0.47218	-0.574436	-0.613534	0.037594	-0.470677	-0.443609	0.130827	-0.583459	-0.393985	0.532331	0.35188	-0.222556	-0.44812	-0.511278	0.251128	0.497744	-0.464662	0.228571
		MReference-8753.p.value	0.0536614	0.0923416	0.029342	0.00516293	0.0171307	0.216993	0.0127836	0.556494	0.00378956	0.556494	0.0146633	0.604509	0.0355424	0.00807276	0.00401373	0.874965	0.0362146	0.0500892	0.582473	0.00692269	0.0856465	0.0156831	0.128142	0.345621	0.0475317	0.0212206	0.285522	0.0255326	0.0390026	0.332397
Rilmenidine	S61963	S61963.r	-0.454135	-0.809023	-0.733835	-0.434586	0.341353	0.302256	-0.682707	0.454135	-0.664662	0.23609	-0.765414	0.440602	0.630075	-0.666165	-0.720301	-0.306767	-0.667669	-0.487218	0.368421	-0.840602	-0.427068	0.320301	0.538346	-0.239098	-0.643609	-0.651128	0.154887	0.261654	-0.82406	0.257143
		S61963.p.value	0.0442791	1.56783e-05	0.000230689	0.0555188	0.140765	0.195238	0.000909909	0.0442791	0.00138879	0.316294	8.40305e-05	0.0518518	0.00290495	0.00134213	0.000341233	0.188323	0.00129679	0.029342	0.109964	3.48378e-06	0.060376	0.168577	0.0143355	0.309986	0.00219937	0.00187364	0.514383	0.265124	7.94655e-06	0.273751
Sakuranin	S66275	S66275.r	-0.240602	-0.13985	-0.2	-0.425564	0.192481	0.649624	-0.36391	0.348872	-0.246617	0.365414	-0.332331	0.314286	0.42406	-0.42406	-0.466165	-0.111278	-0.305263	-0.291729	0.111278	-0.32782	-0.371429	0.239098	0.249624	-0.257143	-0.0631579	-0.311278	0.392481	0.157895	-0.180451	0.554887
		S66275.p.value	0.306861	0.556494	0.397873	0.0613849	0.416206	0.00193533	0.114725	0.131663	0.294552	0.113122	0.152259	0.17717	0.0624065	0.0624065	0.0382905	0.640455	0.190609	0.212026	0.640455	0.158244	0.106871	0.309986	0.288513	0.273751	0.791373	0.181576	0.0869559	0.506147	0.446465	0.0111035
Salicylic acid	MReference-643	MReference-643.r	-0.403008	-0.493233	-0.390977	-0.508271	0.445113	0.538346	-0.631579	0.479699	-0.690226	0.33985	-0.590977	0.445113	0.584962	-0.64812	-0.696241	-0.0120301	-0.464662	-0.503759	0.180451	-0.630075	-0.487218	0.451128	0.342857	-0.535338	-0.393985	-0.630075	0.297744	0.446617	-0.521805	0.413534
		MReference-643.p.value	0.0780935	0.0271142	0.0882801	0.0221248	0.0492253	0.0143355	0.00281829	0.0323261	0.000756395	0.142637	0.00607015	0.0492253	0.00674477	0.00199871	0.000649924	0.959853	0.0390026	0.023538	0.446465	0.00290495	0.029342	0.0458833	0.13891	0.0149971	0.0856465	0.00290495	0.20232	0.0483728	0.0182849	0.0699207
Sarmentosin	S4444567	S4444567.r	0.637594	0.213534	-0.00451128	0.0300752	-0.553383	-0.126316	0.135338	-0.269173	0.35188	-0.153383	0.0947368	-0.263158	-0.416541	-0.0180451	0.114286	-0.16391	0.446617	-0.0225564	0.12782	0.120301	0.0781955	-0.46015	0.172932	0.357895	0.532331	0.57594	0.0631579	-0.46015	0.267669	0.0150376
		S4444567.p.value	0.00249284	0.366021	0.98494	0.899837	0.0113704	0.595654	0.569419	0.251131	0.128142	0.518524	0.691153	0.262287	0.067708	0.939809	0.631392	0.489867	0.0483728	0.924798	0.591246	0.613418	0.743149	0.0412007	0.46594	0.121301	0.0156831	0.00787094	0.791373	0.0412007	0.253892	0.949828
Scopoletin	MReference-970	MReference-970.r	-0.269173	-0.491729	-0.321805	-0.418045	0.209023	0.756391	-0.41203	0.590977	-0.464662	0.678195	-0.487218	0.598496	0.410526	-0.529323	-0.580451	-0.0796992	-0.314286	-0.454135	0.532331	-0.487218	-0.56391	0.168421	0.571429	-0.136842	-0.117293	-0.294737	0.479699	0.120301	-0.488722	0.490226
		MReference-970.p.value	0.251131	0.0276582	0.166474	0.0666216	0.376472	0.000113842	0.0710472	0.00607015	0.0390026	0.00101406	0.029342	0.00530584	0.0721872	0.0163941	0.00729007	0.738374	0.17717	0.0442791	0.0156831	0.029342	0.00960697	0.477829	0.00848909	0.565096	0.622379	0.207135	0.0323261	0.613418	0.028772	0.0282108
Shrimp shell	S1376695	S1376695.r	0.0932331	0.442105	0.306767	0.282707	-0.147368	-0.273684	0.209023	-0.243609	0.35188	-0.303759	0.198496	-0.284211	-0.38797	0.398496	0.348872	0.748872	0.230075	0.178947	-0.395489	0.291729	0.706767	-0.145865	-0.330827	-0.105263	0.171429	0.0556391	-0.393985	-0.0902256	0.371429	-0.315789
		S1376695.p.value	0.695829	0.0509647	0.188323	0.227153	0.535247	0.242966	0.376472	0.300668	0.128142	0.192914	0.401504	0.224585	0.0909729	0.0818054	0.131663	0.00014522	0.329138	0.450325	0.0843516	0.212026	0.000494044	0.539466	0.154236	0.658728	0.469886	0.815774	0.0856465	0.705213	0.106871	0.174994
Styrene	S7220	S7220.r	-0.526316	-0.521805	-0.637594	-0.658647	0.484211	0.279699	-0.733835	0.206015	-0.628571	0.0571429	-0.622556	0.150376	0.682707	-0.557895	-0.661654	-0.0150376	-0.628571	-0.592481	0.0706767	-0.606015	-0.422556	0.467669	0.320301	-0.239098	-0.622556	-0.694737	0.18797	0.479699	-0.57594	0.499248
		S7220.p.value	0.0171307	0.0182849	0.00249284	0.00158933	0.0305085	0.232348	0.000230689	0.383533	0.00299382	0.81088	0.00337224	0.526855	0.000909909	0.010585	0.00148622	0.949828	0.00299382	0.00591047	0.767158	0.00462261	0.0634408	0.0375885	0.168577	0.309986	0.00337224	0.000675271	0.427421	0.0323261	0.00787094	0.0250219
Succinyladenosine	S17216022	S17216022.r	-0.500752	-0.481203	-0.299248	-0.0947368	0.0736842	0.473684	-0.356391	0.547368	-0.210526	0.377444	-0.317293	0.502256	0.252632	-0.23609	-0.306767	0.100752	-0.457143	-0.263158	0.109774	-0.344361	-0.0962406	0.0300752	0.204511	-0.398496	-0.342857	-0.446617	-0.0601504	0.0556391	-0.476692	0.466165
		S17216022.p.value	0.0245193	0.031711	0.19994	0.691153	0.757529	0.03488	0.122986	0.0124902	0.37297	0.100873	0.172837	0.0240247	0.28255	0.316294	0.188323	0.672556	0.0427185	0.262287	0.645005	0.137073	0.686487	0.899837	0.38709	0.0818054	0.13891	0.0483728	0.801113	0.815774	0.0335841	0.0382905
Sucrose	S5768	S5768.r	0.258647	0.652632	0.479699	0.266165	-0.249624	-0.320301	0.440602	-0.502256	0.604511	-0.454135	0.664662	-0.53985	-0.499248	0.639098	0.669173	0.273684	0.365414	0.418045	-0.545865	0.733835	0.568421	-0.21203	-0.754887	0.311278	0.36391	0.512782	-0.514286	-0.160902	0.696241	-0.138346
		S5768.p.value	0.270856	0.00181361	0.0323261	0.256671	0.288513	0.168577	0.0518518	0.0240247	0.0047531	0.0442791	0.00138879	0.0140136	0.0250219	0.00241658	0.00125275	0.242966	0.113122	0.0666216	0.0127836	0.000230689	0.00892276	0.369486	0.000119603	0.181576	0.114725	0.0207797	0.0203461	0.497974	0.000649924	0.560787
Temozolomide	S5201	S5201.r	-0.581955	-0.748872	-0.687218	-0.577444	0.356391	0.439098	-0.694737	0.464662	-0.760902	0.4	-0.78797	0.458647	0.598496	-0.729323	-0.796992	0.0135338	-0.673684	-0.732331	0.42406	-0.784962	-0.544361	0.266165	0.618045	-0.21203	-0.622556	-0.646617	0.287218	0.254135	-0.795489	0.233083
		S5201.p.value	0.00710444	0.00014522	0.000814937	0.00767326	0.122986	0.0527507	0.000675271	0.0390026	9.79655e-05	0.0805539	3.69941e-05	0.0419543	0.00530584	0.000263507	2.59175e-05	0.95484	0.0011281	0.000241216	0.0624065	4.1498e-05	0.0130826	0.256671	0.00368142	0.369486	0.00337224	0.00206382	0.219504	0.279598	2.75342e-05	0.322678
Thymidine	S5585	S5585.r	-0.437594	-0.560902	-0.643609	-0.484211	0.390977	0.218045	-0.699248	0.315789	-0.523308	0.100752	-0.618045	0.27218	0.62406	-0.482707	-0.592481	0.0390977	-0.590977	-0.496241	0.16391	-0.601504	-0.338346	0.386466	0.398496	-0.225564	-0.55188	-0.703759	0.203008	0.393985	-0.6	0.445113
		S5585.p.value	0.0536614	0.0100864	0.00219937	0.0305085	0.0882801	0.355736	0.000601642	0.174994	0.0178935	0.672556	0.00368142	0.245669	0.00327411	0.0311052	0.00591047	0.870004	0.00607015	0.0260515	0.489867	0.0050232	0.144526	0.0923416	0.0818054	0.338971	0.0116424	0.000534935	0.390666	0.0856465	0.00516293	0.0492253
Timobesone acetate	S8270844	S8270844.r	-0.0406015	-0.242105	-0.0225564	-0.043609	0.0180451	0.389474	-0.0601504	0.246617	-0.16391	0.360902	-0.0210526	0.282707	0.136842	-0.21203	-0.206015	-0.413534	-0.115789	0.00451128	0.118797	-0.0781955	-0.454135	0.0571429	0.0827068	-0.204511	0.0586466	0.0165414	0.23609	-0.0315789	-0.177444	0.300752
		S8270844.p.value	0.865047	0.303755	0.924798	0.855148	0.939809	0.089619	0.801113	0.294552	0.489867	0.11798	0.929799	0.227153	0.565096	0.369486	0.383533	0.0699207	0.626879	0.98494	0.617892	0.743149	0.0442791	0.81088	0.728851	0.38709	0.805993	0.944817	0.316294	0.894854	0.454203	0.19758
Trans-anethole	S553166	S553166.r	-0.389474	-0.491729	-0.228571	-0.303759	0.315789	0.111278	-0.427068	0.306767	-0.433083	0.230075	-0.318797	0.314286	0.514286	-0.305263	-0.403008	-0.294737	-0.452632	-0.138346	0.296241	-0.398496	-0.518797	0.306767	0.38797	-0.38797	-0.521805	-0.514286	0.44812	0.276692	-0.514286	0.118797
		S553166.p.value	0.089619	0.0276582	0.332397	0.192914	0.174994	0.640455	0.060376	0.188323	0.0564656	0.329138	0.170698	0.17717	0.0203461	0.190609	0.0780935	0.207135	0.0450757	0.560787	0.204718	0.0818054	0.0190884	0.188323	0.0909729	0.0909729	0.0182849	0.0203461	0.0475317	0.237619	0.0203461	0.617892
fucopyranose	S388645	S388645.r	-0.264662	-0.362406	-0.282707	-0.326316	0.362406	0.0360902	-0.309774	0.13985	-0.317293	0.0902256	-0.26015	0.153383	0.478195	-0.132331	-0.243609	-0.291729	-0.336842	-0.00150376	0.288722	-0.306767	-0.383459	0.360902	0.278195	0.0857143	-0.409023	-0.380451	0.359398	0.288722	-0.390977	0.15188
		S388645.p.value	0.259469	0.116345	0.227153	0.160275	0.116345	0.879931	0.183806	0.556494	0.172837	0.705213	0.26798	0.518524	0.0329504	0.578107	0.300668	0.212026	0.146433	0.99498	0.216993	0.188323	0.0951244	0.11798	0.234974	0.719366	0.0733409	0.097968	0.119633	0.216993	0.0882801	0.522682

## Sheet: Parvimonas_micra
Parvimonas_micra
Name	ID	p.value
(9e,11s,12s,13r,14s,16r,17s,18s)-2,11,13,15,17,27,29-heptahydroxy-3,7,12,14,16,18,22-heptamethyl-8,30-dioxa-24-azatetracyclo[23.3.1.1~4,7~.0~5,28~]triaconta-1(29),2,4,9,19,21,25,27-octaene-6,23-dione	S10128333	0.021669
{[(3alpha,7alpha,8xi,10xi,12alpha,13xi,17xi,20xi)-3,7,12-trihydroxy-24-oxocholan-24-yl]amino}methyl hydrogen sulfate	S388756	0.00273379
3-bha	S8145	0.00378956
4-methyl-5-thiazoleethanol	MReference-2615	0.0323261
Cyphenothrin	S35087	0.039725
Integerrine	S4444911	0.00937432
Kasugamycin	S16736502	0.0375885
L-serine	BGI378	0.0458833
N-acetyl-9-o-acetylneuraminic acid	S110484	0.0098443
N-acetyl-l-methionine	MReference-1377	0.039725
N-butyl lactate	S8409	0.000152314
Propyliodone	S4780	0.029342
Senecionine	S10254883	0.0390026
Sulotroban	S46688	0.00014522
Timobesone acetate	S8270844	0.0221248

## Sheet: Porphyromonas_gingivalis
Porphyromonas_gingivalis
Name	ID	p.value
(5e)-2,10-diamino-5-{[(5-amino-5-carboxypentyl)amino]methyl}-5-undecenedioic acid (non-preferred name)	S35013192	0.00960697
(9e,11s,12s,13r,14s,16r,17s,18s)-2,11,13,15,17,27,29-heptahydroxy-3,7,12,14,16,18,22-heptamethyl-8,30-dioxa-24-azatetracyclo[23.3.1.1~4,7~.0~5,28~]triaconta-1(29),2,4,9,19,21,25,27-octaene-6,23-dione	S10128333	0.0255326
{[(3alpha,7alpha,8xi,10xi,12alpha,13xi,17xi,20xi)-3,7,12-trihydroxy-24-oxocholan-24-yl]amino}methyl hydrogen sulfate	S388756	0.0492253
11-13,14-dihydro-15-keto prostaglandin f2	MReference-9861	0.0124902
2-acrylamido-2-methyl-1-propane sulfonic acid	S58836	0.0203461
2-amino-9,10-epoxy-8-oxodecanoic acid	S391751	0.0382905
3-(4-hydroxyphenyl)propionic acid	MReference-183	0.00607015
3-[(hydroxy{[(2r,3r,5s,6r)-2,3,4,5,6-pentahydroxycyclohexyl]oxy}phosphoryl)oxy]-1,2-propanediyl didecanoate	S389296	0.0175087
3-tropanol	S13871816	0.015337
4-methyl-5-thiazoleethanol	MReference-2615	0.0186832
8-epiiridodial glucoside tetraacetate	S391575	0.0311052
Cadaverine	S13866593	0.0467019
Cucurbitacin e	S4444696	0.0368966
Cyphenothrin	S35087	0.0475317
Ej4025000	S12954	0.00914627
Estra-1,3,5(10),16-tetraen-3-ol benzoate	S217135	0.0203461
Goxalapladib	S9861033	0.0311052
H3hp-do3a	S54720	0.0458833
Hexanoylcarnitine	MReference-883	0.0260515
His-his	S91833	0.0260515
Integerrine	S4444911	0.0450757
Istamycin ao	S30791534	0.0240247
Kasugamycin	S16736502	0.023538
N-acetyl-9-o-acetylneuraminic acid	S110484	0.00807276
Oxatomide	S4454	0.028772
Pentosidine	S106787	0.0390026
Propyliodone	S4780	0.0276582
Rebamipide	S4866	0.0305085
Senecionine	S10254883	0.0156831
Septentrionine	S390356	0.0207797
Sulotroban	S46688	0.00108894
To0127900	S12665	0.00213069

## Sheet: Treponema_denticola
Treponema_denticola
Name	ID	p.value
(5e)-2,10-diamino-5-{[(5-amino-5-carboxypentyl)amino]methyl}-5-undecenedioic acid (non-preferred name)	S35013192	0.0221248
(9e,11s,12s,13r,14s,16r,17s,18s)-2,11,13,15,17,27,29-heptahydroxy-3,7,12,14,16,18,22-heptamethyl-8,30-dioxa-24-azatetracyclo[23.3.1.1~4,7~.0~5,28~]triaconta-1(29),2,4,9,19,21,25,27-octaene-6,23-dione	S10128333	0.00281829
{[(3alpha,7alpha,8xi,10xi,12alpha,13xi,17xi,20xi)-3,7,12-trihydroxy-24-oxocholan-24-yl]amino}methyl hydrogen sulfate	S388756	0.00937432
11-13,14-dihydro-15-keto prostaglandin f2	MReference-9861	0.00591047
2-acrylamido-2-methyl-1-propane sulfonic acid	S58836	0.021669
2-amino-9,10-epoxy-8-oxodecanoic acid	S391751	0.0122022
3-(4-hydroxyphenyl)propionic acid	MReference-183	0.0127836
3-[(hydroxy{[(2r,3r,5s,6r)-2,3,4,5,6-pentahydroxycyclohexyl]oxy}phosphoryl)oxy]-1,2-propanediyl didecanoate	S389296	0.0111035
3-tropanol	S13871816	0.000701451
4-methyl-5-thiazoleethanol	MReference-2615	0.00337224
8-epiiridodial glucoside tetraacetate	S391575	0.039725
Acetylcadaverine	S164295	0.00138879
Cadaverine	S13866593	0.0113704
Capuride	S201505	0.0167591
Cucurbitacin e	S4444696	0.00960697
Cyphenothrin	S35087	0.0160354
Ej4025000	S12954	0.000675271
Estra-1,3,5(10),16-tetraen-3-ol benzoate	S217135	0.023538
Goxalapladib	S9861033	0.0203461
Hexanoylcarnitine	MReference-883	0.023538
His-his	S91833	0.00575425
Integerrine	S4444911	0.0050232
Istamycin ao	S30791534	0.010585
Kasugamycin	S16736502	0.00424878
L-serine	BGI378	0.0098443
Lq1825000	S12476	0.00129679
Metformin	S3949	0.0458833
N-[(5ar,6as,7s,9z,10as)-9-[amino(hydroxy)methylene]-4,7-bis(dimethylamino)-1,10a,12-trihydroxy-8,10,11-trioxo-5,5a,6,6a,7,8,9,10,10a,11-decahydro-2-tetracenyl]-n~2~,n~2~-dimethylglycinamide	S4445272	0.0225882
N-acetyl-9-o-acetylneuraminic acid	S110484	0.00148622
N-acetyl-l-methionine	MReference-1377	0.00226988
Pentosidine	S106787	0.00488661
Propyliodone	S4780	0.0390026
S-hexyl-glutathione	BGI515	0.0230592
Senecionine	S10254883	0.00181361
Septentrionine	S390356	0.00281829
Sulotroban	S46688	0.000327066
Timobesone acetate	S8270844	0.00591047
To0127900	S12665	0.000125612
Trilobolide	S4444837	0.00674477
Tritoqualine	S65119	0.0282108
